# Supplementary material for: Boolean modeling of mechanosensitive epithelial to mesenchymal transition and its reversal
Source: iScience. 2023 Mar 2;26(4):106321. doi: 10.1016/j.isci.2023.106321 (PMC10030917; doi:10.1016/j.isci.2023.106321)
Supplement: Table S2. Summary of attractors of the Mechanosensitive EMT model with TGFβ signaling shown on Figure S7, organized by cellular environment and phenotype, related to Figure 7 — Attractor types in each unique cellular environment detected by dynmod and ReganLabBooleanSims.Rows: unique extracellular environment-combinations; Columns: distinct phenotypes & totals; Solid backgrounds: attractors shown on Fig. 7; Gradient backgrounds: attractors in the absence of autocrine signaling, depicting similar phenotypes to those on Fig. 3E (model without TGFβ). [file mmc3.xlsx]

## Sheet: S2 - Attractor summary
Table S2 - Summary of attractors found by dynmod (Table S3), complemented by attractors known from working with ReganLabBooleanSims
Solid = attractor shown on Figure 7; _x000B_Gradient = attractor matching the phenotypes on Figure 3E; Red text = non-apoptotic attractor in Trail = ON conditions; known = not found by dynmod (detected by ReganLabBooleanSims using systematic environment-change time courses)						Apoptotic	Epithelial		Hybrid E/M			Mesencnymal			TOTAL found by dynmod	Total known
							Quiescent, 2N DNA	Quiescent, 4N DNA	Quiescent, 2N DNA	Quiescent, 4N DNA	Cell Cycle	Quiescent, 2N DNA	Quiescent, 4N DNA	Cell Cycle
TOTALS						216	36	36	4	4	2	81	54	1	434	483
No TRAIL	No TGFβ	No Self-Loop	No ECM	Alone	No GF	1									1	1
					GF	1									1	1
					High GF	1									1	1
				CellDensity_Low	No GF	1									1	1
					GF	1									1	1
					High GF	1									1	1
				CellDensity_High	No GF	1									1	1
					GF	1									1	1
					High GF	1									1	1
			Soft ECM	Alone	No GF	1									1	1
					GF	1	1	1							3	3
					High GF	1	1	1							3	3
				CellDensity_Low	No GF	1						1	known		2	3
					GF	1	1	1				1	known		4	5
					High GF	1	1	1				1	known		4	5
				CellDensity_High	No GF	1						known	known		1	3
					GF	1	1	1							3	3
					High GF	1	1	1							3	3
			Stiff ECM	Alone	No GF	1									1	1
					GF	1	1	1	1	1		1	1		7	7
					High GF	1								1	2	2
				CellDensity_Low	No GF	1						1	1		3	3
					GF	1	1	1	1	1	1	1	1		8	8
					High GF	1						1	1		3	3
				CellDensity_High	No GF	1						1	known		2	3
					GF	1	1	1				1	known		4	5
					High GF	1	1	1				1	known		4	5
		Self-Loop	No ECM	Alone	No GF	1						known	known		1	3
					GF	1						known	known		1	3
					High GF	1						known	known		1	3
				CellDensity_Low	No GF	1						known	known		1	3
					GF	1						known	known		1	3
					High GF	1						known	known		1	3
				CellDensity_High	No GF	1						known	known		1	3
					GF	1									1	1
					High GF	1									1	1
			Soft ECM	Alone	No GF	1	1	1				1	known		4	5
					GF	1	1	1				1	known		4	5
					High GF	1						1	1		3	3
				CellDensity_Low	No GF	1	1	1				1	known		4	5
					GF	1	1	1				1	known		4	5
					High GF	1						1	known		2	3
				CellDensity_High	No GF	1	1	1				known	known		3	5
					GF	1	1	1							3	3
					High GF	1									1	1
			Stiff ECM	Alone	No GF	1						1	1		3	3
					GF	1	1	1	1	1		1	1		7	7
					High GF	1						1	1		3	3
				CellDensity_Low	No GF	1						1	1		3	3
					GF	1	1	1	1	1	1	1	1		8	8
					High GF	1						1	1		3	3
				CellDensity_High	No GF	1						1	known		2	3
					GF	1	1	1				1	known		4	5
					High GF	1	1	1				1	known		4	5
	TGFβ	No Self-Loop	No ECM	Alone	No GF	1						1	known		2	3
					GF	1						1	1		3	3
					High GF	1						1	1		3	3
				CellDensity_Low	No GF	1						1	known		2	3
					GF	1						1	1		3	3
					High GF	1						1	1		3	3
				CellDensity_High	No GF	1						known	known		1	3
					GF	1	1	1							3	3
					High GF	1	1	1							3	3
			Soft ECM	Alone	No GF	1						1	1		3	3
					GF	1						1	1		3	3
					High GF	1						1	1		3	3
				CellDensity_Low	No GF	1						1	1		3	3
					GF	1						1	1		3	3
					High GF	1						1	1		3	3
				CellDensity_High	No GF	1	1	1				1	known		4	5
					GF	1	1	1							3	3
					High GF	1	1	1							3	3
			Stiff ECM	Alone	No GF	1						1	1		3	3
					GF	1						1	1		3	3
					High GF	1						1	1		3	3
				CellDensity_Low	No GF	1						1	1		3	3
					GF	1						1	1		3	3
					High GF	1						1	1		3	3
				CellDensity_High	No GF	1	1	1				1	known		4	5
					GF	1	1	1				1	known		4	5
					High GF	1	1	1				1	known		4	5
		Self-Loop	No ECM	Alone	No GF	1						1	known		2	3
					GF	1						1	1		3	3
					High GF	1						1	1		3	3
				CellDensity_Low	No GF	1						1	known		2	3
					GF	1						1	1		3	3
					High GF	1						1	1		3	3
				CellDensity_High	No GF	1						known	known		1	3
					GF	1	1	1							3	3
					High GF	1	1	1							3	3
			Soft ECM	Alone	No GF	1						1	1		3	3
					GF	1						1	1		3	3
					High GF	1						1	1		3	3
				CellDensity_Low	No GF	1						1	1		3	3
					GF	1						1	1		3	3
					High GF	1						1	1		3	3
				CellDensity_High	No GF	1	1	1				1	known		4	5
					GF	1	1	1							3	3
					High GF	1	1	1							3	3
			Stiff ECM	Alone	No GF	1						1	1		3	3
					GF	1						1	1		3	3
					High GF	1						1	1		3	3
				CellDensity_Low	No GF	1						1	1		3	3
					GF	1						1	1		3	3
					High GF	1						1	1		3	3
				CellDensity_High	No GF	1	1	1				1	known		4	5
					GF	1	1	1				1	known		4	5
					High GF	1	1	1				1	known		4	5
TRAIL	No TGFβ	No Self-Loop	No ECM	Alone	No GF	1									1	1
					GF	1									1	1
					High GF	1									1	1
				CellDensity_Low	No GF	1									1	1
					GF	1									1	1
					High GF	1									1	1
				CellDensity_High	No GF	1									1	1
					GF	1									1	1
					High GF	1									1	1
			Soft ECM	Alone	No GF	1									1	1
					GF	1									1	1
					High GF	1									1	1
				CellDensity_Low	No GF	1									1	1
					GF	1									1	1
					High GF	1									1	1
				CellDensity_High	No GF	1									1	1
					GF	1									1	1
					High GF	1									1	1
			Stiff ECM	Alone	No GF	1									1	1
					GF	1									1	1
					High GF	1									1	1
				CellDensity_Low	No GF	1									1	1
					GF	1						1	1		3	3
					High GF	1									1	1
				CellDensity_High	No GF	1									1	1
					GF	1									1	1
					High GF	1									1	1
		Self-Loop	No ECM	Alone	No GF	1									1	1
					GF	1									1	1
					High GF	1									1	1
				CellDensity_Low	No GF	1									1	1
					GF	1									1	1
					High GF	1									1	1
				CellDensity_High	No GF	1									1	1
					GF	1									1	1
					High GF	1									1	1
			Soft ECM	Alone	No GF	1									1	1
					GF	1									1	1
					High GF	1									1	1
				CellDensity_Low	No GF	1									1	1
					GF	1									1	1
					High GF	1									1	1
				CellDensity_High	No GF	1									1	1
					GF	1									1	1
					High GF	1									1	1
			Stiff ECM	Alone	No GF	1						1	1		3	3
					GF	1						1	1		3	3
					High GF	1									1	1
				CellDensity_Low	No GF	1									1	1
					GF	1						1	known		2	3
					High GF	1									1	1
				CellDensity_High	No GF	1									1	1
					GF	1									1	1
					High GF	1									1	1
	TGFβ	No Self-Loop	No ECM	Alone	No GF	1									1	1
					GF	1									1	1
					High GF	1									1	1
				CellDensity_Low	No GF	1									1	1
					GF	1									1	1
					High GF	1									1	1
				CellDensity_High	No GF	1									1	1
					GF	1									1	1
					High GF	1									1	1
			Soft ECM	Alone	No GF	1									1	1
					GF	1									1	1
					High GF	1									1	1
				CellDensity_Low	No GF	1									1	1
					GF	1									1	1
					High GF	1									1	1
				CellDensity_High	No GF	1									1	1
					GF	1									1	1
					High GF	1									1	1
			Stiff ECM	Alone	No GF	1						1	1		3	3
					GF	1						1	1		3	3
					High GF	1									1	1
				CellDensity_Low	No GF	1						1	1		3	3
					GF	1						1	1		3	3
					High GF	1									1	1
				CellDensity_High	No GF	1									1	1
					GF	1									1	1
					High GF	1									1	1
		Self-Loop	No ECM	Alone	No GF	1									1	1
					GF	1									1	1
					High GF	1									1	1
				CellDensity_Low	No GF	1									1	1
					GF	1									1	1
					High GF	1									1	1
				CellDensity_High	No GF	1									1	1
					GF	1									1	1
					High GF	1									1	1
			Soft ECM	Alone	No GF	1									1	1
					GF	1									1	1
					High GF	1									1	1
				CellDensity_Low	No GF	1									1	1
					GF	1									1	1
					High GF	1									1	1
				CellDensity_High	No GF	1									1	1
					GF	1									1	1
					High GF	1									1	1
			Stiff ECM	Alone	No GF	1						1	1		3	3
					GF	1						1	1		3	3
					High GF	1									1	1
				CellDensity_Low	No GF	1						1	1		3	3
					GF	1						1	1		3	3
					High GF	1									1	1
				CellDensity_High	No GF	1									1	1
					GF	1									1	1
					High GF	1									1	1
TOTALS						216	36	36	4	4	2	81	54	1	434	483
