# Supplementary material for: Boolean modeling of mechanosensitive epithelial to mesenchymal transition and its reversal
Source: iScience. 2023 Mar 2;26(4):106321. doi: 10.1016/j.isci.2023.106321 (PMC10030917; doi:10.1016/j.isci.2023.106321)
Supplement: Table S3. Attractors of the Mechanosensitive EMT model with TGFβ signaling shown on Figure S7; related to Figure 7 — Table lists all 434 attractors of the TGFβ-responsive model detected by dynmod, with a header indicating the cell phenotype they represent (A: apoptotic, E: epithelial; H: hybrid E/M; M: mesenchymal). Rows: nodes organized in modules; Columns: Attractor states, with distinct attractors separated by empty columns and limit cycles shown as a continuous block of columns. Orange/blue background: ON/OFF. [file mmc4.zip]

Archive with 1 entries (1 files):
- Table_S3_EMT_Mechanosensing_TGFbeta_attractors.xlsm
