# Supplementary material for: Boolean modeling of mechanosensitive epithelial to mesenchymal transition and its reversal
Source: iScience. 2023 Mar 2;26(4):106321. doi: 10.1016/j.isci.2023.106321 (PMC10030917; doi:10.1016/j.isci.2023.106321)
Supplement: Table S3. Attractors of the Mechanosensitive EMT model with TGFβ signaling shown on Figure S7; related to Figure 7 — Table lists all 434 attractors of the TGFβ-responsive model detected by dynmod, with a header indicating the cell phenotype they represent (A: apoptotic, E: epithelial; H: hybrid E/M; M: mesenchymal). Rows: nodes organized in modules; Columns: Attractor states, with distinct attractors separated by empty columns and limit cycles shown as a continuous block of columns. Orange/blue background: ON/OFF. [file mmc4.zip › Table_S3_EMT_Mechanosensing_TGFbeta_attractors.xlsm]

## Sheet: S3 - EMT_Mechanosensing_TGFbeta
Table S3 - complete list of attractors found by dynmod
Sampling performed with Nrnd ∈ {5, 10, 15, … , 75}, Nseries ∈ {5, 10, 15, … , 75}, and pnoise = 0.02 dynmod -- grid 15,15,0.02,5 EMT_Mechanosensing_TGFbeta.dmms
Phenotypes			E		A		M-Q		A		M-Q		E		H		A		M-Q		M-Q		M-Q		A		A		M-Q											A		M-Q		E		M-Q		A
* = on Fig. 7; ! = M with Trail			*								*				*				!		*						*
PhysEnv	CellDensity_High		1		1		0		0		1		1		0		0		0		0		0		0		1		0	0	0	0	0	0	0	0	0	0		1		0		1		0		0
	CellDensity_Low		1		1		0		1		1		1		1		0		0		0		0		1		1		1	1	1	1	1	1	1	1	1	1		1		1		1		0		1
	ECM		1		1		1		0		1		1		1		1		1		1		0		1		0		1	1	1	1	1	1	1	1	1	1		1		1		1		1		1
	Stiff_ECM		1		0		0		0		1		1		1		0		1		0		0		1		0		1	1	1	1	1	1	1	1	1	1		0		0		0		0		0
TGF_beta_env	TGFb_ext		1		0		1		0		1		1		0		1		0		1		1		0		1		0	0	0	0	0	0	0	0	0	0		1		0		0		1		0
	Self_Loop		1		0		0		0		1		0		1		0		1		1		0		0		1		0	0	0	0	0	0	0	0	0	0		1		0		0		1		0
TGF_beta	TGF_bRII		1		0		1		0		1		1		0		1		1		1		1		0		1		1	1	1	1	1	1	1	1	1	1		1		1		0		1		0
	TGF_bRI		1		0		1		0		1		1		0		1		1		1		1		0		1		1	1	1	1	1	1	1	1	1	1		1		1		0		1		0
	SMAD2_3_4		0		0		1		0		1		0		0		1		1		1		1		0		1		1	1	1	1	1	1	1	1	1	1		1		1		0		1		0
	ILK_Rictor		1		0		1		0		1		1		0		1		1		1		0		0		0		1	1	1	1	1	1	1	1	1	1		1		1		0		1		0
	HMGA2		0		0		1		0		1		0		0		1		1		1		1		0		1		1	1	1	1	1	1	1	1	1	1		1		1		0		1		0
	p15		1		1		1		1		1		1		1		1		1		1		1		1		1		1	1	1	1	1	1	1	1	1	1		1		1		1		1		1
	DUSP4		0		0		1		0		1		0		0		1		1		1		1		0		1		1	1	1	1	1	1	1	1	1	1		1		1		0		1		0
	Runx1		0		0		1		0		1		0		0		1		1		1		1		0		1		1	1	1	1	1	1	1	1	1	1		1		1		0		1		0
GrowthFactor_Env	GF		1		1		1		0		1		1		1		0		1		1		1		0		1		1	1	1	1	1	1	1	1	1	1		0		0		1		1		1
	GF_High		1		0		0		0		0		1		0		0		0		1		1		0		0		1	1	1	1	1	1	1	1	1	1		0		0		1		1		1
GF_Basal_MAPK	RTK		1		0		1		0		1		1		1		0		1		1		1		0		0		1	1	1	1	1	1	1	1	1	1		0		0		1		1		0
	Shc		1		0		1		0		1		1		0		1		1		1		1		0		1		1	1	1	1	1	1	1	1	1	1		1		1		1		1		0
	Grb2		1		0		1		0		1		1		0		1		1		1		1		0		1		1	1	1	1	1	1	1	1	1	1		1		1		1		1		0
	SOS		1		0		1		0		1		1		0		1		1		1		1		0		1		1	1	1	1	1	1	1	1	1	1		1		1		1		1		0
	Ras		0		0		1		0		1		0		0		1		1		1		1		0		1		1	1	1	1	1	1	1	1	1	1		1		1		0		1		0
	RAF		0		0		1		0		1		0		0		0		1		1		1		0		0		1	1	1	1	1	1	1	1	1	1		0		1		0		1		0
	MEK		0		0		1		0		1		0		0		0		1		1		1		0		0		1	1	1	1	1	1	1	1	1	1		0		1		0		1		0
	ERK		0		0		1		0		1		0		0		0		1		1		1		0		0		1	1	1	1	1	1	1	1	1	1		0		1		0		1		0
	MCRIP1		1		1		0		1		0		1		1		1		0		0		0		1		1		0	0	0	0	0	0	0	0	0	0		1		0		1		0		1
	mTORC2		1		1		1		1		1		1		1		1		1		1		1		1		1		1	1	1	1	1	1	1	1	1	1		1		1		1		1		1
	PI3K		1		0		1		0		1		1		1		1		1		1		1		0		1		1	1	1	1	1	1	1	1	1	1		1		1		1		1		0
	PIP3		1		0		1		0		1		1		1		1		1		1		1		0		1		1	1	1	1	1	1	1	1	1	1		1		1		1		1		0
	PDK1		1		0		1		0		1		1		1		1		1		1		1		0		1		1	1	1	1	1	1	1	1	1	1		1		1		1		1		0
	AKT_B		1		0		1		0		1		1		1		0		1		1		1		0		0		1	1	1	1	1	1	1	1	1	1		0		1		1		1		0
GF_PI3K	p110_H		0		0		0		0		0		0		1		0		1		0		0		0		0		1	1	1	1	1	1	0	0	0	0		0		0		0		0		0
	PI3K_H		0		0		0		0		0		0		0		0		1		0		0		0		0		0	1	1	1	1	1	1	0	0	0		0		0		0		0		0
	AKT_H		0		0		0		0		0		0		0		0		1		0		0		0		0		0	1	1	1	1	1	1	0	0	0		0		0		0		0		0
	FoxO3		1		1		1		1		1		1		1		1		0		1		1		1		1		1	1	0	0	0	0	0	0	1	1		1		1		1		1		1
	PLCgamma		0		0		0		0		0		0		0		0		0		0		0		0		0		0	0	1	1	1	1	1	0	0	0		0		0		0		0		0
	IP3		0		0		0		0		0		0		0		0		0		0		0		0		0		0	0	0	1	1	1	1	1	0	0		0		0		0		0		0
	Ca2p		0		0		0		0		0		0		0		0		0		0		0		0		0		0	0	0	0	1	1	1	1	1	0		0		0		0		0		0
	Nedd4L		0		0		0		0		0		0		0		0		0		0		0		0		0		0	0	0	0	0	1	1	1	1	0		0		0		0		0		0
GF_mTOR	TSC2		1		1		1		1		1		1		1		1		0		1		1		1		1		1	1	0	0	0	0	0	0	1	1		1		1		1		1		1
	PRAS40		1		1		1		1		1		1		1		1		0		1		1		1		1		0	1	0	0	0	0	0	0	0	0		1		1		1		1		1
	DAG		0		0		0		0		0		0		0		0		0		0		0		0		0		0	0	0	1	1	1	1	1	0	0		0		0		0		0		0
	Rheb		0		0		0		0		0		0		0		0		0		0		0		0		0		0	0	0	0	1	1	1	1	1	0		0		0		0		0		0
	mTORC1		0		0		0		0		0		0		0		0		0		0		0		0		0		0	0	0	0	0	1	1	1	1	1		0		0		0		0		0
	S6K		0		0		0		0		0		0		0		0		0		0		0		0		0		1	0	0	0	0	0	1	1	1	1		0		0		0		0		0
	h_4EBP1		1		1		1		1		1		1		1		1		1		1		1		1		1		1	1	1	1	1	1	1	1	1	1		1		1		1		1		1
	eIF4E		0		0		0		0		0		0		0		0		0		0		0		0		0		0	0	0	0	0	0	0	0	0	0		0		0		0		0		0
GF_connect	GSK3		1		1		1		1		1		1		1		1		0		1		1		1		1		0	0	0	0	0	0	0	0	0	0		1		1		1		1		1
	FoxO1		1		1		1		1		1		1		1		1		0		1		1		1		1		1	1	0	0	0	0	0	0	1	1		1		1		1		1		1
	p21_mRNA		1		1		0		1		0		1		1		1		0		0		0		1		1		0	0	0	0	0	0	0	0	0	0		1		0		1		0		1
	IKKa		0		0		0		0		0		0		0		0		1		0		0		0		0		0	0	1	1	1	1	1	1	0	0		0		0		0		0		0
	NfkB		0		0		0		0		0		0		1		0		1		0		0		0		0		1	1	1	1	1	1	1	1	1	1		0		0		0		0		0
	c_Myb		0		0		0		0		0		0		1		0		1		0		0		0		0		1	1	1	1	1	1	1	1	1	1		0		0		0		0		0
Adhesion	Integrin		1		1		1		0		1		1		1		1		1		1		0		1		0		1	1	1	1	1	1	1	1	1	1		1		1		1		1		1
	ILK		1		1		1		0		1		1		1		1		1		1		0		1		0		1	1	1	1	1	1	1	1	1	1		1		1		1		1		1
	FAK		1		0		1		0		1		1		1		0		1		1		0		0		0		1	1	1	1	1	1	1	1	1	1		0		1		1		1		0
	Src		1		0		1		0		1		1		1		1		1		1		1		0		1		1	1	1	1	1	1	1	1	1	1		1		1		1		1		0
	Nectin3		1		1		0		1		1		1		1		0		0		0		0		1		1		1	1	1	1	1	1	1	1	1	1		1		1		1		0		1
	Necl5		1		0		1		1		1		1		1		1		1		1		1		1		0		1	1	1	1	1	1	1	1	1	1		0		1		0		1		1
	SPRY2		0		0		0		0		0		0		0		0		0		0		0		0		0		0	0	0	0	0	0	0	0	0	0		0		0		1		0		0
	J_Ecadherin		1		0		0		0		0		1		1		0		0		0		0		0		0		0	0	0	0	0	0	0	0	0	0		0		0		1		0		0
	J_bcatenin		1		0		0		0		0		1		1		0		0		0		0		0		0		0	0	0	0	0	0	0	0	0	0		0		0		1		0		0
	J_acatenin		1		0		0		0		0		1		1		0		0		0		0		0		0		0	0	0	0	0	0	0	0	0	0		0		0		1		0		0
CIP	FocalAdhesions		1		0		0		0		1		1		1		0		1		0		0		0		0		1	1	1	1	1	1	1	1	1	1		0		0		0		0		0
	Stress_Fibers		0		0		0		0		0		0		1		0		1		0		0		0		0		1	1	1	1	1	1	1	1	1	1		0		0		0		0		0
	YAP		0		0		0		0		0		0		1		0		1		0		0		0		0		1	1	1	1	1	1	1	1	1	1		0		0		0		0		0
	TRIO		0		0		0		0		0		0		1		0		1		0		0		0		0		1	1	1	1	1	1	1	1	1	1		0		0		0		0		0
	WT1		0		0		0		0		0		0		1		0		1		0		0		0		0		1	1	1	1	1	1	1	1	1	1		0		0		0		0		0
	TAZ		0		0		0		0		0		0		1		0		1		0		0		0		0		1	1	1	1	1	1	1	1	1	1		0		0		0		0		0
	Ecadherin_mRNA_H		1		1		0		1		0		1		0		1		0		0		0		1		1		0	0	0	0	0	0	0	0	0	0		1		0		1		0		1
	ApicalBasal_Pol		1		0		0		0		0		1		0		0		0		0		0		0		0		0	0	0	0	0	0	0	0	0	0		0		0		1		0		0
	N_bcatenin		0		0		1		0		1		0		1		0		1		1		1		0		0		1	1	1	1	1	1	1	1	1	1		0		1		0		1		0
	Mst1_2		1		0		0		0		0		1		0		0		0		0		0		0		0		0	0	0	0	0	0	0	0	0	0		0		0		1		0		0
	Lats1_2		1		0		0		0		0		1		0		0		0		0		0		0		0		0	0	0	0	0	0	0	0	0	0		0		0		1		0		0
	AMOT		1		0		0		0		0		1		0		0		0		0		0		0		0		0	0	0	0	0	0	0	0	0	0		0		0		1		0		0
	miR_29c		0		0		0		0		0		0		1		0		1		0		0		0		0		1	1	1	1	1	1	1	1	1	1		0		0		0		0		0
	PTEN_c		0		0		0		0		0		0		0		0		0		0		0		0		0		0	0	0	0	0	0	0	0	0	0		0		0		0		0		0
Migration	Merlin		1		0		0		0		0		1		0		0		0		0		0		0		0		0	0	0	0	0	0	0	0	0	0		0		0		1		0		0
	IQGAP1_LeadingE		0		0		0		0		0		0		1		0		1		0		0		0		0		1	1	1	1	1	1	1	1	1	1		0		0		0		0		0
	Horizontal_Pol		0		0		0		0		0		0		1		0		1		0		0		0		0		1	1	1	1	1	1	1	1	1	1		0		0		0		0		0
	Rac1		0		0		0		0		0		0		1		0		1		0		0		0		0		1	1	1	1	1	1	1	1	1	1		0		0		0		0		0
	PAK1		0		0		0		0		0		0		1		0		1		0		0		0		0		1	1	1	1	1	1	1	1	1	1		0		0		0		0		0
	Fast_Migration		0		0		0		0		0		0		1		0		1		0		0		0		0		1	1	1	1	1	1	1	1	1	1		0		0		0		0		0
EMT	SNAI1		0		0		1		0		1		0		1		0		1		1		1		0		0		1	1	1	1	1	1	1	1	1	1		0		1		0		1		0
	LEF1		0		0		1		0		1		0		1		1		1		1		1		0		1		1	1	1	1	1	1	1	1	1	1		1		1		0		1		0
	Twist		0		0		1		0		1		0		1		0		1		1		1		0		0		1	1	1	1	1	1	1	1	1	1		0		1		0		1		0
	SNAI2		0		0		1		0		1		0		1		1		1		1		1		0		1		1	1	1	1	1	1	1	1	1	1		1		1		0		1		0
	ZEB1		0		0		1		0		1		0		1		1		1		1		1		0		1		1	1	1	1	1	1	1	1	1	1		1		1		0		1		0
	N_bcatenin_H		0		0		1		0		1		0		0		0		1		1		1		0		0		1	1	1	1	1	1	1	1	1	1		0		1		0		1		0
	ZEB1_H		0		0		1		0		1		0		0		0		1		1		1		0		0		1	1	1	1	1	1	1	1	1	1		0		1		0		1		0
	b_catenin_TCF4		0		0		1		0		1		0		0		0		1		1		1		0		0		1	1	1	1	1	1	1	1	1	1		0		1		0		1		0
	TGFb_secr		0		0		1		0		1		0		0		0		1		1		1		0		0		1	1	1	1	1	1	1	1	1	1		0		1		0		1		0
	miR_34		1		1		0		1		0		1		0		1		0		0		0		1		1		0	0	0	0	0	0	0	0	0	0		1		0		1		0		1
	miR_200		1		1		0		1		0		1		1		1		0		0		0		1		1		0	0	0	0	0	0	0	0	0	0		1		0		1		0		1
	Ecadherin_mRNA		1		1		0		1		0		1		1		1		0		0		0		1		1		0	0	0	0	0	0	0	0	0	0		1		0		1		0		1
Restriction_SW	p21		1		0		0		0		0		1		1		0		0		0		0		0		0		0	0	0	0	0	0	0	0	0	0		0		0		1		0		0
	pRB		1		0		1		0		1		1		1		0		1		1		1		0		0		1	1	1	1	1	1	1	1	1	1		0		1		1		1		0
	p27Kip1		1		0		1		0		1		1		1		0		1		1		1		0		0		1	1	1	1	1	1	1	1	1	1		0		1		1		1		0
	Myc		0		0		0		0		0		0		0		0		0		0		0		0		0		0	0	0	0	0	0	0	0	0	0		0		0		0		0		0
	CyclinD1		0		0		0		0		0		0		0		0		0		0		0		0		0		0	0	0	0	0	0	0	0	0	0		0		0		0		0		0
	E2F1		0		0		0		0		0		0		0		0		0		0		0		0		0		0	0	0	0	0	0	0	0	0	0		0		0		0		0		0
	CyclinE		0		0		0		0		0		0		0		0		0		0		0		0		0		0	0	0	0	0	0	0	0	0	0		0		0		0		0		0
Origin_Licensing	ORC		0		0		0		0		0		0		0		0		0		0		0		0		0		0	0	0	0	0	0	0	0	0	0		0		0		0		0		0
	Cdc6		0		0		0		0		0		0		0		0		0		0		0		0		0		0	0	0	0	0	0	0	0	0	0		0		0		0		0		0
	Cdt1		0		0		0		0		0		0		0		0		0		0		0		0		0		0	0	0	0	0	0	0	0	0	0		0		0		0		0		0
	Pre_RC		0		0		0		0		0		0		0		0		0		0		0		0		0		0	0	0	0	0	0	0	0	0	0		0		0		0		0		0
	geminin		0		0		0		0		0		0		0		0		0		0		0		0		0		0	0	0	0	0	0	0	0	0	0		0		0		0		0		0
Phase_SW	CyclinA_mRNA		0		0		0		0		0		0		0		0		0		0		0		0		0		0	0	0	0	0	0	0	0	0	0		0		0		0		0		0
	Emi1		0		1		1		1		1		0		0		1		1		1		1		1		1		1	1	1	1	1	1	1	1	1	1		1		1		0		1		1
	FoxM1		0		0		0		0		0		0		0		0		0		0		0		0		0		0	0	0	0	0	0	0	0	0	0		0		0		0		0		0
	Cdc25A		0		0		0		0		0		0		0		0		0		0		0		0		0		0	0	0	0	0	0	0	0	0	0		0		0		0		0		0
	CyclinA		0		0		0		0		0		0		0		0		0		0		0		0		0		0	0	0	0	0	0	0	0	0	0		0		0		0		0		0
	Wee1		0		0		0		0		0		0		0		0		0		0		0		0		0		0	0	0	0	0	0	0	0	0	0		0		0		0		0		0
	UbcH10		0		0		0		0		0		0		0		0		0		0		0		0		0		0	0	0	0	0	0	0	0	0	0		0		0		0		0		0
	CyclinB		0		0		0		0		0		0		0		0		0		0		0		0		0		0	0	0	0	0	0	0	0	0	0		0		0		0		0		0
	Cdc25B		0		0		0		0		0		0		0		0		0		0		0		0		0		0	0	0	0	0	0	0	0	0	0		0		0		0		0		0
	Plk1		0		0		0		0		0		0		0		0		0		0		0		0		0		0	0	0	0	0	0	0	0	0	0		0		0		0		0		0
	Cdc25C		0		0		0		0		0		0		0		0		0		0		0		0		0		0	0	0	0	0	0	0	0	0	0		0		0		0		0		0
	Cdk1		0		0		0		0		0		0		0		0		0		0		0		0		0		0	0	0	0	0	0	0	0	0	0		0		0		0		0		0
	pAPC		0		0		0		0		0		0		0		0		0		0		0		0		0		0	0	0	0	0	0	0	0	0	0		0		0		0		0		0
	Cdc20		0		0		0		0		0		0		0		0		0		0		0		0		0		0	0	0	0	0	0	0	0	0	0		0		0		0		0		0
	Cdh1		1		1		1		1		1		1		1		1		1		1		1		1		1		1	1	1	1	1	1	1	1	1	1		1		1		1		1		1
Cell_Cycle_Process	Replication		0		0		0		0		0		0		0		0		0		0		0		0		0		0	0	0	0	0	0	0	0	0	0		0		0		0		0		0
	ATR		0		0		0		0		0		0		0		0		0		0		0		0		0		0	0	0	0	0	0	0	0	0	0		0		0		0		0		0
	CHK1		0		0		0		0		0		0		0		0		0		0		0		0		0		0	0	0	0	0	0	0	0	0	0		0		0		0		0		0
	f4N_DNA		0		0		0		0		0		1		0		0		1		0		0		0		0		1	1	1	1	1	1	1	1	1	1		0		0		0		1		0
	U_Kinetochores		0		0		0		0		0		0		0		0		0		0		0		0		0		0	0	0	0	0	0	0	0	0	0		0		0		0		0		0
	Mad2		0		0		0		0		0		0		0		0		0		0		0		0		0		0	0	0	0	0	0	0	0	0	0		0		0		0		0		0
	A_Kinetochores		0		0		0		0		0		0		0		0		0		0		0		0		0		0	0	0	0	0	0	0	0	0	0		0		0		0		0		0
	Plk1_H		0		0		0		0		0		0		0		0		0		0		0		0		0		0	0	0	0	0	0	0	0	0	0		0		0		0		0		0
	Ect2		0		0		0		0		0		0		0		0		0		0		0		0		0		0	0	0	0	0	0	0	0	0	0		0		0		0		0		0
	Cytokinesis		0		0		0		0		0		0		0		0		0		0		0		0		0		0	0	0	0	0	0	0	0	0	0		0		0		0		0		0
TRAIL	Trail		0		1		0		1		0		0		0		1		1		0		0		0		0		0	0	0	0	0	0	0	0	0	0		1		0		0		0		1
Apoptotic_SW	DR4_5		0		1		0		1		0		0		0		1		1		0		0		0		0		0	0	0	0	0	0	0	0	0	0		1		0		0		0		1
	Casp8		0		1		0		1		0		0		0		1		1		0		0		1		1		0	0	0	0	0	0	0	0	0	0		1		0		0		0		1
	Casp2		0		1		0		1		0		0		0		1		0		0		0		1		1		0	0	0	0	0	0	0	0	0	0		1		0		0		0		1
	MCL_1		1		0		1		0		1		1		1		0		1		1		1		0		0		1	1	1	1	1	1	1	1	1	1		0		1		1		1		0
	BCLXL		1		0		0		0		0		1		1		0		0		0		0		0		0		0	0	0	0	0	0	0	0	0	0		0		0		1		0		0
	BCL2		1		0		1		0		1		1		1		0		1		1		1		0		0		1	1	1	1	1	1	1	1	1	1		0		1		1		1		0
	BAD		0		1		0		1		0		0		0		1		0		0		0		1		1		0	0	0	0	0	0	0	0	0	0		1		0		0		0		1
	BIK		0		1		0		1		0		0		0		1		0		0		0		1		1		0	0	0	0	0	0	0	0	0	0		1		0		0		0		1
	BIM		0		1		0		1		0		0		0		1		0		0		0		1		1		0	0	0	0	0	0	0	0	0	0		1		0		0		0		1
	BID		0		1		0		1		0		0		0		1		1		0		0		1		1		0	0	0	0	0	0	0	0	0	0		1		0		0		0		1
	BAK		0		1		0		1		0		0		0		1		1		0		0		1		1		0	0	0	0	0	0	0	0	0	0		1		0		0		0		1
	BAX		0		1		0		1		0		0		0		1		0		0		0		1		1		0	0	0	0	0	0	0	0	0	0		1		0		0		0		1
	Cyto_C		0		1		0		1		0		0		0		1		1		0		0		1		1		0	0	0	0	0	0	0	0	0	0		1		0		0		0		1
	SMAC		0		1		0		1		0		0		0		1		1		0		0		1		1		0	0	0	0	0	0	0	0	0	0		1		0		0		0		1
	IAPs		1		0		1		0		1		1		1		0		1		1		1		0		0		1	1	1	1	1	1	1	1	1	1		0		1		1		1		0
	Casp9		0		1		0		1		0		0		0		1		0		0		0		1		1		0	0	0	0	0	0	0	0	0	0		1		0		0		0		1
	Casp3		0		1		0		1		0		0		0		1		0		0		0		1		1		0	0	0	0	0	0	0	0	0	0		1		0		0		0		1
DNA_Fragmentation	CAD		0		1		0		1		0		0		0		1		0		0		0		1		1		0	0	0	0	0	0	0	0	0	0		1		0		0		0		1
434
TRAIL	Trail		0		1		0		1		0		0		0		1		1		0		0		0		0		0	0	0	0	0	0	0	0	0	0		1		0		0		0		1
	f4N_DNA		0		0		0		0		0		1		0		0		1		0		0		0		0		1	1	1	1	1	1	1	1	1	1		0		0		0		1		0
	Self_Loop		1		0		0		0		1		0		1		0		1		1		0		0		1		0	0	0	0	0	0	0	0	0	0		1		0		0		1		0
	TGFb_secr		0		0		1		0		1		0		0		0		1		1		1		0		0		1	1	1	1	1	1	1	1	1	1		0		1		0		1		0
	miR_34		1		1		0		1		0		1		0		1		0		0		0		1		1		0	0	0	0	0	0	0	0	0	0		1		0		1		0		1
Phenotypes			E		A		M-Q		A		M-Q		E		H		A		M-Q		M-Q		M-Q		A		A		M-Q											A		M-Q		E		M-Q		A
[truncated: 592 more columns]
