# Supplementary material for: Boolean modeling of mechanosensitive epithelial to mesenchymal transition and its reversal
Source: iScience. 2023 Mar 2;26(4):106321. doi: 10.1016/j.isci.2023.106321 (PMC10030917; doi:10.1016/j.isci.2023.106321)
Supplement: Data S1. Detailed model description in human and machine-readable formats, related to STAR Methods — Included: File_S1_Model_justification.pdf (large table describing the biological evidence behind each node, link and logic gate of both models); Files S2-S3: EMT_Mechanosensing.dmms& EMT_Mechanosensing_TGFbeta.dmms (models in the .dmms format read bydynmod); Files S4-S5: File_S4_EMT_Switch.booleannet & File_S5_EMT_Mechanosensing.booleannet (models in BooleanNet format); Files S6-S7: File_S7_EMT_Mechanosensing.gml & File_S8_EMT_Mechanosensing_TGFbeta.gml (editable model network visualizations read by yED); File_S9_EMT_Mechanosensing_Steady_state_MAP.pdf (example output from ReganLabBooleanSims showing all model attractors organized by the cellular environment they are detected in); File_S10_VirtualExp_Phenotypes_for_STATS.txt (virtual experiment file example for ReganLabBooleanSims). [file mmc5.zip › EMT_Mechanosensing_TGFbeta.dmms]

FormatVersion: 0.0.1

Model{
ModelMetaData{
ModelName: EMT_Mechanosensing_TGFbeta2
ModelVersion: 0.1.1
ModelPaper: 
ModelDescription: 
ModelNotes: 
BiasOrderFirst: 
BiasOrderLast: 
ModelMetaData}

ModelMapping{
Switch: PhysEnv (CellDensity_High, CellDensity_Low, ECM, Stiff_ECM)
Switch: TGF_beta_env (TGFb_ext, Self_Loop)
Switch: TGF_beta (TGF_bRII, TGF_bRI, SMAD2_3_4, ILK_Rictor, HMGA2, p15, DUSP4, Runx1)
Switch: GrowthFactor_Env (GF, GF_High)
Switch: GF_Basal_MAPK (RTK, Shc, Grb2, SOS, Ras, RAF, MEK, ERK, MCRIP1, mTORC2, PI3K, PIP3, PDK1, AKT_B)
Switch: GF_PI3K (p110_H, PI3K_H, AKT_H, FoxO3, PLCgamma, IP3, Ca2p, Nedd4L)
Switch: GF_mTOR (TSC2, PRAS40, DAG, Rheb, mTORC1, S6K, h_4EBP1, eIF4E)
Switch: GF_connect (GSK3, FoxO1, p21_mRNA, IKKa, NfkB, c_Myb)
Switch: Adhesion (Integrin, ILK, FAK, Src, Nectin3, Necl5, SPRY2, J_Ecadherin, J_bcatenin, J_acatenin)
Switch: CIP (FocalAdhesions, Stress_Fibers, YAP, TRIO, WT1, TAZ, Ecadherin_mRNA_H, ApicalBasal_Pol, N_bcatenin, Mst1_2, Lats1_2, AMOT, miR_29c, PTEN_c)
Switch: Migration (Merlin, IQGAP1_LeadingE, Horizontal_Pol, Rac1, PAK1, Fast_Migration)
Switch: EMT (SNAI1, LEF1, Twist, SNAI2, ZEB1, N_bcatenin_H, ZEB1_H, b_catenin_TCF4, TGFb_secr, miR_34, miR_200, Ecadherin_mRNA)
Switch: Restriction_SW (p21, pRB, p27Kip1, Myc, CyclinD1, E2F1, CyclinE)
Switch: Origin_Licensing (ORC, Cdc6, Cdt1, Pre_RC, geminin)
Switch: Phase_SW (CyclinA_mRNA, Emi1, FoxM1, Cdc25A, CyclinA, Wee1, UbcH10, CyclinB, Cdc25B, Plk1, Cdc25C, Cdk1, pAPC, Cdc20, Cdh1)
Switch: Cell_Cycle_Process (Replication, ATR, CHK1, f4N_DNA, U_Kinetochores, Mad2, A_Kinetochores, Plk1_H, Ect2, Cytokinesis)
Switch: TRAIL (Trail)
Switch: Apoptotic_SW (DR4_5, Casp8, Casp2, MCL_1, BCLXL, BCL2, BAD, BIK, BIM, BID, BAK, BAX, Cyto_C, SMAC, IAPs, Casp9, Casp3)
Switch: DNA_Fragmentation (CAD)
ModelMapping}

ModelGraph{
Node{
NodeMetaData{
NodeName: PhysEnv
NodeGenes: 
NodeType: Environment
NodeColor: gainsboro
NodeCoordinate: 11952.782971754885, 5500.905690410859
NodeDescription: This input module represents the cell's physical environment. It has three distinct states, where 0 is an environemnt that cannot suport a healthy live epithelial cell (i.e., lack of ECM to adhere to), 1 allows survival but keeps cells contact inhibited (CIP and CIL), and 2 is an environment where cells are not contact inhibited (no CIP or CIL; note that this does not guaranee proliferation or migration; other envuironmental factors such as growth factor availablity can influence the cell's phenotye.)   
NodeNotes: 
NodeMetaData}

NodeGate{
DiscreteLogic{
	PhysEnv:1 *= PhysEnv:1
	PhysEnv:2 *= PhysEnv:2
DiscreteLogic}
NodeGate}

InLink{
InputNode: PhysEnv
LinkEffect: Activation
LinkType: Enforced_Env
LinkDescription: This module represents the extracellular environment and thus it is self-maintianing, with no feedback from the rest of the network.
LinkNotes: 
InLink} //PhysEnv
Node} //PhysEnv

Node{
NodeMetaData{
NodeName: TGF_beta
NodeGenes: 
NodeType: DM_Switch
NodeColor: red
NodeCoordinate: 12265.265233523656, 5742.643031328523
NodeDescription: 
NodeNotes: 
NodeMetaData}

NodeGate{
DiscreteLogic{
	TGF_beta *= TGF_beta
DiscreteLogic}
NodeGate}

InLink{
InputNode: TGF_beta
LinkEffect: Activation
LinkType: Indirect
LinkDescription: 
LinkNotes: 
InLink} //TGF_beta
Node} //TGF_beta

Node{
NodeMetaData{
NodeName: TGF_beta_env
NodeGenes: 
NodeType: DM_Switch
NodeColor: gainsboro
NodeCoordinate: 12263.176010965726, 5479.3396482313165
NodeDescription: 
NodeNotes: 
NodeMetaData}

NodeGate{
DiscreteLogic{
	TGF_beta_env *= TGF_beta_env
DiscreteLogic}
NodeGate}

InLink{
InputNode: TGF_beta_env
LinkEffect: Activation
LinkType: Indirect
LinkDescription: 
LinkNotes: 
InLink} //TGF_beta_env
Node} //TGF_beta_env

Node{
NodeMetaData{
NodeName: GrowthFactor_Env
NodeGenes: 1950, 3082, 7422, 13645, 15234, 22339
NodeType: Environment
NodeColor: gainsboro
NodeCoordinate: 12508.784446920112, 5491.559226894209
NodeDescription: This 3-level module captures the cell's exposure to growth factors; growth factor withdrawal, low levels of growth factors that support survival but not proliferation, and saturating growth factor exposure that drives maximum cell cycle speed.
NodeNotes: 
NodeMetaData}

NodeGate{
DiscreteLogic{
	GrowthFactor_Env:1 *= GrowthFactor_Env:1
	GrowthFactor_Env:2 *= GrowthFactor_Env:2
DiscreteLogic}
NodeGate}

InLink{
InputNode: GrowthFactor_Env
LinkEffect: Activation
LinkType: Enforced_Env
LinkDescription: We assume a stable external presence or absence of growth factors. When present, growth factors may be set to low (quiescence-promoting) or high (saturating) levels.
LinkNotes: 
InLink} //GrowthFactor_Env
Node} //GrowthFactor_Env

Node{
NodeMetaData{
NodeName: GF_Basal_MAPK
NodeGenes: 
NodeType: Connector
NodeColor: yellowgreen
NodeCoordinate: 12496.044294193929, 5749.524967957381
NodeDescription: GRowth factor signaling layer containing basal survival signaling, as well as the MAPK cascade (monostable connector layer).
NodeNotes: 
NodeMetaData}

NodeGate{
DiscreteLogic{
	GF_Basal_MAPK:1 *= GrowthFactor_Env:1
	GF_Basal_MAPK:2 *= GrowthFactor_Env:2
DiscreteLogic}
NodeGate}

InLink{
InputNode: GrowthFactor_Env
LinkEffect: Activation
LinkType: Indirect
LinkDescription: Basal PI3K/AKT1 signalign is sustained by low levels of growth signaling. Activation of the MAPK pathway, on the other hand, requires high \textit{GrowthFactor\_Env} levels.
LinkNotes: 
InLink} //GrowthFactor_Env
Node} //GF_Basal_MAPK

Node{
NodeMetaData{
NodeName: GF_PI3K
NodeGenes: 
NodeType: DM_Switch
NodeColor: limegreen
NodeCoordinate: 12750.974892433882, 5684.0091375504035
NodeDescription: Dynamic \textit{PI3K/AKT} signaling module with a robust internal oscillation driven by high growht factor exposure. 
NodeNotes: 
NodeMetaData}

NodeGate{
DiscreteLogic{
	GF_PI3K *= GrowthFactor_Env:2 and GF_Basal_MAPK:2
DiscreteLogic}
NodeGate}

InLink{
InputNode: GrowthFactor_Env
LinkEffect: Activation
LinkType: Indirect
LinkDescription: This module has an robust oscillatory dynamics when stimulated by high growth factor signaling via both PI3K and Ras activation.
LinkNotes: 
InLink} //GrowthFactor_Env

InLink{
InputNode: GF_Basal_MAPK
LinkEffect: Activation
LinkType: Indirect
LinkDescription: This module requires the MAPK pathway (Ras) to generate robust oscillations.
LinkNotes: 
InLink} //GF_Basal_MAPK
Node} //GF_PI3K

Node{
NodeMetaData{
NodeName: GF_mTOR
NodeGenes: 
NodeType: Connector
NodeColor: #cccc00
NodeCoordinate: 12782.54908035565, 5955.243935289382
NodeDescription: Connecting layer between growth signaling modules and cell cycle progression, centered around mTORC1 activation.  
NodeNotes: 
NodeMetaData}

NodeGate{
DiscreteLogic{
	GF_mTOR *= GF_mTOR
DiscreteLogic}
NodeGate}

InLink{
InputNode: GF_mTOR
LinkEffect: Activation
LinkType: Indirect
LinkDescription: This logic gate is not intuitive; needs to be figured out when the moudule-level model's dynamics is examined. 
LinkNotes: 
InLink} //GF_mTOR
Node} //GF_mTOR

Node{
NodeMetaData{
NodeName: GF_connect
NodeGenes: 
NodeType: DM_Switch
NodeColor: #009900
NodeCoordinate: 12546.065442378265, 6010.426426632439
NodeDescription: 
NodeNotes: 
NodeMetaData}

NodeGate{
DiscreteLogic{
	GF_connect *= GF_connect
DiscreteLogic}
NodeGate}

InLink{
InputNode: GF_connect
LinkEffect: Activation
LinkType: Indirect
LinkDescription: 
LinkNotes: 
InLink} //GF_connect
Node} //GF_connect

Node{
NodeMetaData{
NodeName: Adhesion
NodeGenes: 
NodeType: Connector
NodeColor: mediumblue
NodeCoordinate: 11968.670544596444, 5734.965534832534
NodeDescription: This input signaling layer links ECM and cell density sensing to growth factor signaling, contact inhibition and migration. It is monostable, its state is dictated by the cell's physical environment.
NodeNotes: 
NodeMetaData}

NodeGate{
DiscreteLogic{
	Adhesion *= not PhysEnv:0
DiscreteLogic}
NodeGate}

InLink{
InputNode: PhysEnv
LinkEffect: Activation
LinkType: Indirect
LinkDescription: The state of the \textit{Adhesion} signaling layer is controlled by the cell's physical environment.
LinkNotes: 
InLink} //PhysEnv
Node} //Adhesion

Node{
NodeMetaData{
NodeName: CIP
NodeGenes: 
NodeType: DM_Switch
NodeColor: lightskyblue
NodeCoordinate: 11966.256845632033, 6117.554081094767
NodeDescription: This bistable module tracks the contact inhibitin status of the cell; ON = contact inhibited, \textit{YAP} = OFF; OFF = not inhibited, \textit{YAP} active.
NodeNotes: 
NodeMetaData}

NodeGate{
DiscreteLogic{
	CIP *= PhysEnv:1 and Adhesion
DiscreteLogic}
NodeGate}

InLink{
InputNode: PhysEnv
LinkEffect: Activation
LinkType: Indirect
LinkDescription: High cell density and \textit{ECM} attachments are both required for \textit{CIP}. 
LinkNotes: 
InLink} //PhysEnv

InLink{
InputNode: Adhesion
LinkEffect: Activation
LinkType: Indirect
LinkDescription: Active \textit{Adhesion} signaling is required for \textit{CIP}.
LinkNotes: 
InLink} //Adhesion
Node} //CIP

Node{
NodeMetaData{
NodeName: Migration
NodeGenes: 
NodeType: DM_Switch
NodeColor: lightsalmon
NodeCoordinate: 12292.217570033441, 6130.024579712261
NodeDescription: This bistable module tracks the migratory status of the cell.
NodeNotes: 
NodeMetaData}

NodeGate{
DiscreteLogic{
	Migration *= (PhysEnv:2 and Adhesion) and GF_Basal_MAPK:1
DiscreteLogic}
NodeGate}

InLink{
InputNode: PhysEnv
LinkEffect: Activation
LinkType: Indirect
LinkDescription: Attachment to a stiff \textit{ECM} is required for \textit{Migration}.
LinkNotes: 
InLink} //PhysEnv

InLink{
InputNode: GF_Basal_MAPK
LinkEffect: Activation
LinkType: Indirect
LinkDescription: Active MAPK and PI3K signaling is required for \textit{Migration}.
LinkNotes: 
InLink} //GF_Basal_MAPK

InLink{
InputNode: Adhesion
LinkEffect: Activation
LinkType: Indirect
LinkDescription: Active signaling of the \textit{Adhesion} module is required for \textit{Migration}.
LinkNotes: 
InLink} //Adhesion
Node} //Migration

Node{
NodeMetaData{
NodeName: EMT
NodeGenes: 
NodeType: DM_Switch
NodeColor: #ffe400
NodeCoordinate: 12101.162509724643, 6538.579485352469
NodeDescription: 
NodeNotes: 
NodeMetaData}

NodeGate{
DiscreteLogic{
	EMT *= EMT
DiscreteLogic}
NodeGate}

InLink{
InputNode: EMT
LinkEffect: Activation
LinkType: Indirect
LinkDescription: 
LinkNotes: 
InLink} //EMT
Node} //EMT

Node{
NodeMetaData{
NodeName: Restriction_SW
NodeGenes: 
NodeType: DM_Switch
NodeColor: #9999ff
NodeCoordinate: 12800.682899276648, 6195.32093699471
NodeDescription: The \textit{Restriction Switch} contains molecular mediators of restriction point control. It has 2 discrete states, where 0 and 1 represent cells before and after Restriction point passage, respectively.
NodeNotes: 
NodeMetaData}

NodeGate{
DiscreteLogic{
	Restriction_SW *= (not (Phase_SW:1 and Cell_Cycle_Process:1)) and (Restriction_SW or GrowthFactor_Env:2)
DiscreteLogic}
NodeGate}

InLink{
InputNode: GrowthFactor_Env
LinkEffect: Activation
LinkType: Indirect
LinkDescription: The \textit{Restriction\_SW} node is flipped into its committed (Past\_RP) state by growth stimuli.
LinkNotes: 
InLink} //GrowthFactor_Env

InLink{
InputNode: Restriction_SW
LinkEffect: Inapt
LinkType: Indirect
LinkDescription: The \textit{Restriction\_SW} is bistable and can help maitain its own state after the restriction point is passed.
LinkNotes: 
InLink} //Restriction_SW

InLink{
InputNode: Phase_SW
LinkEffect: Inapt
LinkType: Indirect
LinkDescription: As the \textit{Phase\_SW} transitions from G1 to G2, it resets the \textit{Restriction\_SW} to its uncommitted (Before\_RP) state, waiting for growth signals to execute the next cycle.
LinkNotes: 
InLink} //Phase_SW

InLink{
InputNode: Cell_Cycle_Process
LinkEffect: Inapt
LinkType: Indirect
LinkDescription: DNA synthesis (Cell\_Cycle\_Process = 1) resets the \textit{Restriction\_SW} to it state prior to the restriction point.
LinkNotes: 
InLink} //Cell_Cycle_Process
Node} //Restriction_SW

Node{
NodeMetaData{
NodeName: Origin_Licensing
NodeGenes: 
NodeType: DM_Switch
NodeColor: goldenrod
NodeCoordinate: 12553.452836115674, 6193.090578125
NodeDescription: This bistable switch tracks the licencing and then firing of replicaiton origins during the cell cycle. It's ON state represents licenced replicaiton origins that have not yet all fired.
NodeNotes: 
NodeMetaData}

NodeGate{
DiscreteLogic{
	Origin_Licensing *= (Restriction_SW and (not Cell_Cycle_Process:2)) and Phase_SW:0
DiscreteLogic}
NodeGate}

InLink{
InputNode: Restriction_SW
LinkEffect: Activation
LinkType: Indirect
LinkDescription: Cell cycle commitment is requied for licensing of replicaiton oprigins. In addition, cells that complete replicaiton (i.e., reach a \textit{Phase\_SW} $\neq$ 0 state) cannor re-license their origins.
LinkNotes: 
InLink} //Restriction_SW

InLink{
InputNode: Phase_SW
LinkEffect: Inapt
LinkType: Indirect
LinkDescription: Replication origin licensing requires a cell in G0/G1, or  \textit{Phase\_SW} = 0.
LinkNotes: 
InLink} //Phase_SW

InLink{
InputNode: Cell_Cycle_Process
LinkEffect: Inapt
LinkType: Indirect
LinkDescription: This link is not intuitive; needs to be figured out when the moudule-level model's dynamics is examined. 
LinkNotes: 
InLink} //Cell_Cycle_Process
Node} //Origin_Licensing

Node{
NodeMetaData{
NodeName: Phase_SW
NodeGenes: 
NodeType: DM_Switch
NodeColor: #cc00cc
NodeCoordinate: 12671.444693950585, 6520.282173724132
NodeDescription: The \textit{Phase Switch} contains molecules responsible for toggling the cell from G2 into mitosis, then past the spindle assembly checkpoint into cytokinesis (and thus into G0/G1). It has 3 discrete states, where 0 represents a G0/G1 cell, 1 represents a G2 cell, and 2 represents a cell paused at the SAC.
NodeNotes: 
NodeMetaData}

NodeGate{
DiscreteLogic{
	Phase_SW:1 *= (Restriction_SW and (not Phase_SW:2)) and (not Cell_Cycle_Process:2)
	Phase_SW:2 *= Cell_Cycle_Process:2 and (Phase_SW:1 or (Phase_SW:2 and (not Cell_Cycle_Process:2)))
DiscreteLogic}
NodeGate}

InLink{
InputNode: Restriction_SW
LinkEffect: Activation
LinkType: Indirect
LinkDescription: The \textit{Phase\_SW} node is pushed from G0/G1 (0) to its G2 (1) state by the \textit{Restriction\_SW}.
LinkNotes: 
InLink} //Restriction_SW

InLink{
InputNode: Phase_SW
LinkEffect: Inapt
LinkType: Indirect
LinkDescription: The \textit{Phase\_SW} node cannot toggle into G2 (1) from SAC (2). Conversely, the G2/M transition requires a G2-state \textit{Phase\_SW}, and SAC is self-maintaining until Metaphase is completed.
LinkNotes: 
InLink} //Phase_SW

InLink{
InputNode: Cell_Cycle_Process
LinkEffect: Inapt
LinkType: Indirect
LinkDescription: The \textit{Phase\_SW} node transitions from G2 to M (and stops at SAC) when DNA synthesis is completed.
LinkNotes: 
InLink} //Cell_Cycle_Process
Node} //Phase_SW

Node{
NodeMetaData{
NodeName: Cell_Cycle_Process
NodeGenes: 
NodeType: Process
NodeColor: #f46600
NodeCoordinate: 13094.959476857868, 6519.161339752
NodeDescription: This module, and its internal logic rules, need to be more carefully checked and designed; below is a rough guess.
NodeNotes: 
NodeMetaData}

NodeGate{
DiscreteLogic{
	Cell_Cycle_Process:1 *= (Restriction_SW and (not Cell_Cycle_Process:2)) and Phase_SW:0
	Cell_Cycle_Process:2 *= (Cell_Cycle_Process:2 and (not (Phase_SW:0 or (Phase_SW:2 and Cell_Cycle_Process:2)))) or (Restriction_SW and Phase_SW:1)
DiscreteLogic}
NodeGate}

InLink{
InputNode: Restriction_SW
LinkEffect: Inapt
LinkType: Indirect
LinkDescription: This link is not intuitive; needs to be figured out when the moudule-level model's dynamics is examined.
LinkNotes: 
InLink} //Restriction_SW

InLink{
InputNode: Phase_SW
LinkEffect: Repression
LinkType: Indirect
LinkDescription: This link is not intuitive; needs to be figured out when the moudule-level model's dynamics is examined.
LinkNotes: 
InLink} //Phase_SW

InLink{
InputNode: Cell_Cycle_Process
LinkEffect: Inapt
LinkType: Indirect
LinkDescription: This link is not intuitive; needs to be figured out when the moudule-level model's dynamics is examined.
LinkNotes: 
InLink} //Cell_Cycle_Process
Node} //Cell_Cycle_Process

Node{
NodeMetaData{
NodeName: TRAIL
NodeGenes: 8743, 22035, 246775
NodeType: Environment
NodeColor: gainsboro
NodeCoordinate: 13080.222835955345, 5477.799608902693
NodeDescription: We assume a stable external presence or absence of \textit{Trail} death signals.
NodeNotes: 
NodeMetaData}

NodeGate{
DiscreteLogic{
	TRAIL *= TRAIL
DiscreteLogic}
NodeGate}

InLink{
InputNode: TRAIL
LinkEffect: Activation
LinkType: Persistence
LinkDescription: In the absence of specific intervetion, we assume a stable external presence or absence of Trail death signals in the modeled cell's environment.
LinkNotes: 
InLink} //TRAIL
Node} //TRAIL

Node{
NodeMetaData{
NodeName: Apoptotic_SW
NodeGenes: 
NodeType: DM_Switch
NodeColor: firebrick
NodeCoordinate: 13073.48385764794, 5775.438248313136
NodeDescription: firebrick
NodeNotes: This bistable switch tracks the cell's commitment to apoptosis. (It's ON state represents a cell fully committed to apoptosis.) 
NodeMetaData}

NodeGate{
DiscreteLogic{
	Apoptotic_SW *= (Apoptotic_SW or GF_Basal_MAPK:0) or TRAIL
DiscreteLogic}
NodeGate}

InLink{
InputNode: GF_Basal_MAPK
LinkEffect: Repression
LinkType: Indirect
LinkDescription: Absence of survival signals from the \textit{GF\_Basal\_MAPK} pathway triggers apoptosis.
LinkNotes: 
InLink} //GF_Basal_MAPK

InLink{
InputNode: TRAIL
LinkEffect: Activation
LinkType: Indirect
LinkDescription: The \textit{Apoptotic\_SW} is flipped by external death signals such as Trail.
LinkNotes: 
InLink} //TRAIL

InLink{
InputNode: Apoptotic_SW
LinkEffect: Activation
LinkType: Persistence
LinkDescription: The \textit{Apoptotic\_SW} is bistable; once flipped nothing can flip it back off.
LinkNotes: 
InLink} //Apoptotic_SW
Node} //Apoptotic_SW

Node{
NodeMetaData{
NodeName: DNA_Fragmentation
NodeGenes: 8743, 22035, 246775
NodeType: DM_Switch
NodeColor: gainsboro
NodeCoordinate: 13159.535567668807, 6145.598438504766
NodeDescription: This one-node bistable switch, which cannot be turned off once engaged, represents the irreversible destruction of DNA and other cell structures during apoptosis. 
NodeNotes: 
NodeMetaData}

NodeGate{
DiscreteLogic{
	DNA_Fragmentation *= DNA_Fragmentation or Apoptotic_SW
DiscreteLogic}
NodeGate}

InLink{
InputNode: Apoptotic_SW
LinkEffect: Activation
LinkType: Persistence
LinkDescription: The \textit{Apoptotic\_SW} triggers CAD activation and DNA fragmentation.
LinkNotes: 
InLink} //Apoptotic_SW

InLink{
InputNode: DNA_Fragmentation
LinkEffect: Activation
LinkType: Persistence
LinkDescription: Once DNA fradmentation is started by CAD, the cell cannot reverse this.
LinkNotes: 
InLink} //DNA_Fragmentation
Node} //DNA_Fragmentation
ModelGraph}

Model{
ModelMetaData{
ModelName: EMT_Mechanosensing_TGFbeta2_Fine
ModelVersion: 1.0.0
ModelPaper: 
ModelDescription: 
ModelNotes: 
BiasOrderFirst: (Pre_RC, 1), (Replication, 0), (U_Kinetochores, 0), (A_Kinetochores, 1), (Plk1_H, 1), (CyclinB, 1), (Cdc20, 0)
BiasOrderLast: (Replication, 1), (f4N_DNA, 0), (f4N_DNA, 1), (Ect2, 0), (A_Kinetochores, 0), (U_Kinetochores, 1), (CyclinE, 1), (FoxM1, 1), (Cdc20, 1), (Plk1_H, 0)
ModelMetaData}

ModelGraph{
Node{
NodeMetaData{
NodeName: CellDensity_High
NodeGenes: 
NodeType: Environment
NodeColor: gainsboro
NodeCoordinate: 11935.493185773925, 5477.799608902693
NodeDescription: The \textit{CellDensity\_High} node in our model represents an extracellular environment with high enough cell density to block cell spreading. This input node is self-sustaining in the absence of \textit{in silico} perturbation.
NodeNotes: 
NodeMetaData}

NodeGate{
DiscreteLogic{
	CellDensity_High *= CellDensity_High
DiscreteLogic}
NodeGate}

InLink{
InputNode: CellDensity_High
LinkEffect: Activation
LinkType: Enforced_Env
LinkDescription: \textit{CellDensity\_High} is self-sustaining in the absence of \textit{in silico} perturbation.
LinkNotes: 
InLink} //CellDensity_High
Node} //CellDensity_High

Node{
NodeMetaData{
NodeName: CellDensity_Low
NodeGenes: 
NodeType: Environment
NodeColor: gainsboro
NodeCoordinate: 11868.317199178302, 5532.840485778071
NodeDescription: The \textit{CellDensity\_Low} node represents an environment with cell density comparable to the edge of a monolayer, where cells can maintain strong adhesions with each other but are also able to spread and polarize horizontally.
NodeNotes: 
NodeMetaData}

NodeGate{
DiscreteLogic{
	CellDensity_Low *= CellDensity_Low or CellDensity_High
DiscreteLogic}
NodeGate}

InLink{
InputNode: CellDensity_High
LinkEffect: Activation
LinkType: Enforced_Env
LinkDescription: \textit{CellDensity\_Low} is automatically ON at very high cell density.
LinkNotes: 
InLink} //CellDensity_High

InLink{
InputNode: CellDensity_Low
LinkEffect: Activation
LinkType: Enforced_Env
LinkDescription: \textit{CellDensity\_Low} is self-sustaining in the absence of \textit{in silico} perturbation.
LinkNotes: 
InLink} //CellDensity_Low
Node} //CellDensity_Low

Node{
NodeMetaData{
NodeName: Stiff_ECM
NodeGenes: 
NodeType: Environment
NodeColor: gainsboro
NodeCoordinate: 12062.963030045756, 5477.799608902693
NodeDescription: The \textit{Sfiff\_ECM} input node represents access to a very stiff extracellular matrix that promotes / supports stress fiber formation sufficiently to place no limitation on a cell’s capacity to proliferate ( $>$ 100 kPa) \cite{maMechanotransductionAnoikisDeath2008}. This input node is self-sustaining in the absence of \textit{in silico} perturbation.
NodeNotes: 
NodeMetaData}

NodeGate{
DiscreteLogic{
	Stiff_ECM *= Stiff_ECM
DiscreteLogic}
NodeGate}

InLink{
InputNode: Stiff_ECM
LinkEffect: Activation
LinkType: Enforced_Env
LinkDescription: \textit{Sfiff\_ECM} is self-sustaining in the absence of \textit{in silico} perturbation.
LinkNotes: 
InLink} //Stiff_ECM
Node} //Stiff_ECM

Node{
NodeMetaData{
NodeName: ECM
NodeGenes: 
NodeType: Environment
NodeColor: gainsboro
NodeCoordinate: 12054.82196935725, 5544.500053169026
NodeDescription: The \textit{ECM} input node represents access to a very soft extracellular matrix that does not support cell spreading or stress fiber formation ( $<$ 0.5 kPa), but does support anchorage-dependent survival signaling \cite{maMechanotransductionAnoikisDeath2008}. This input node is self-sustaining in the absence of a stiff \textit{ECM} (or in silico perturbation), and overridden to an ON state otherwise by \textit{Stiff\_ECM}.
NodeNotes: 
NodeMetaData}

NodeGate{
DiscreteLogic{
	ECM *= ECM or Stiff_ECM
DiscreteLogic}
NodeGate}

InLink{
InputNode: Stiff_ECM
LinkEffect: Activation
LinkType: Enforced_Env
LinkDescription: \textit{ECM}  is automatically ON when cells have access to stiff \textit{ECM}.
LinkNotes: 
InLink} //Stiff_ECM

InLink{
InputNode: ECM
LinkEffect: Activation
LinkType: Enforced_Env
LinkDescription: \textit{ECM} is self-sustaining in the absence of \textit{in silico} perturbation.
LinkNotes: 
InLink} //ECM
Node} //ECM

Node{
NodeMetaData{
NodeName: GF
NodeGenes: 1950, 3082, 7422, 13645, 15234, 22339
NodeType: Environment
NodeColor: gainsboro
NodeCoordinate: 12547.48199321777, 5525.807126135725
NodeDescription: The \textit{GF} node represents an extracellular environment with low levels of growth factors capable of sustaining survival signaling. Thus, the \textit{GF} input node is self-sustaining in the absence of in silico perturbation.
NodeNotes: 
NodeMetaData}

NodeGate{
DiscreteLogic{
	GF *= GF or GF_High
DiscreteLogic}
NodeGate}

InLink{
InputNode: GF
LinkEffect: Activation
LinkType: Enforced_Env
LinkDescription: The \textit{GF} input node is self-sustaining in the absence of in silico perturbation.
LinkNotes: 
InLink} //GF

InLink{
InputNode: GF_High
LinkEffect: Activation
LinkType: Enforced_Env
LinkDescription: The \textit{GF} node represents an extracellular environment with low levels of growth factors capable of sustaining survival signaling. Thus, this node is ON in high growth factor as well.
LinkNotes: 
InLink} //GF_High
Node} //GF

Node{
NodeMetaData{
NodeName: GF_High
NodeGenes: 1950, 3082, 7422, 13645, 15234, 22339
NodeType: Environment
NodeColor: gainsboro
NodeCoordinate: 12485.086900622455, 5477.799608902693
NodeDescription: The \textit{GF\textsubscript{High}} node in our model represents an extracellular environment with saturating levels of growth factors; this input node is self-sustaining in the absence of \textit{in silico} perturbation.
NodeNotes: 
NodeMetaData}

NodeGate{
DiscreteLogic{
	GF_High *= GF_High
DiscreteLogic}
NodeGate}

InLink{
InputNode: GF_High
LinkEffect: Activation
LinkType: Enforced_Env
LinkDescription: The \textit{GF\textit{\textsubscript{High}}} input node is self-sustaining in the absence of \textit{in silico} perturbation.
LinkNotes: 
InLink} //GF_High
Node} //GF_High

Node{
NodeMetaData{
NodeName: RTK
NodeGenes: 1956, 13649, 3643, 16337, 5156, 18595, 5159, 18596, 3791, 16542, 2260, 14182, 2263, 14183, 2261, 14184, 2264, 14186, 4914, 18211, 4233, 17295
NodeType: Receptor
NodeColor: yellowgreen
NodeCoordinate: 12558.689717188976, 5621.295407385725
NodeDescription: The ON state of the \textit{RTK} node in our model represents basal growth receptor activation (required to keep a normal cell alive). Thus it requires the absence of \textit{CAD} and at least low growth levels of growth factors in the extracellular environment \cite{Lemmon:2010bq}.
NodeNotes: 
NodeMetaData}

NodeGate{
DiscreteLogic{
	RTK *= (not CAD) and (GF_High or GF)
DiscreteLogic}
NodeGate}

InLink{
InputNode: GF
LinkEffect: Activation
LinkType: Ligand_Binding
LinkDescription: The ON state of the \textit{RTK} node in our model represents basal growth receptor activation by low / medium growth factor availability, encoded by the \textit{GF} node (required to keep a normal cell alive).
LinkNotes: 
InLink} //GF

InLink{
InputNode: GF_High
LinkEffect: Activation
LinkType: Ligand_Binding
LinkDescription: Similarly, high growth factor availability also keeps \textit{RTK} on.
LinkNotes: 
InLink} //GF_High

InLink{
InputNode: CAD
LinkEffect: Repression
LinkType: Persistence
LinkDescription: Caspase-activated DNase (\textit{CAD}) inhibition of receptor tyrosine kinases ensures that apoptotic cells no longer maintain even basal levels of growth signaling.
LinkNotes: 
InLink} //CAD
Node} //RTK

Node{
NodeMetaData{
NodeName: Shc
NodeGenes: 
NodeType: Adaptor_Protein
NodeColor: yellowgreen
NodeCoordinate: 12460.263862622503, 5638.361507675853
NodeDescription: {\textit{Shc} is ON when \textit{RTK}s are activated by high levels of extracellular growth factors (capable of driving proliferation) \cite{ahmedInsightsShcFamily2017} {\color{PineGreen} or \textit{TGF$\beta$} activates \textit{T$\beta$RI-T$\beta$RII} \cite{zhangNonSmadPathwaysTGFbeta2009}}, and its recruitment is aided by active \textit{Src} kinase \cite{schlaepferMultipleGrb2mediatedIntegrinstimulated1998} or focal adhesion kinase (\textit{FAK}) \cite{schlaepferMultipleGrb2mediatedIntegrinstimulated1998}. The two mediators of integrin signaling appears to be able to act independently, forming two parallel links between integrin signaling and full \textit{RTK} activation \cite{schlaepferMultipleGrb2mediatedIntegrinstimulated1998}.} {\color{NavyBlue} Gate in model with no TGF$\beta$ signaling: \textbf{Shc *= (RTK and GF\_High) and (FAK or Src)}}
NodeNotes: 
NodeMetaData}

NodeGate{
DiscreteLogic{
	Shc *= ((RTK and GF_High) or (TGF_bRI and TGF_bRII)) and (FAK or Src)
DiscreteLogic}
NodeGate}

InLink{
InputNode: GF_High
LinkEffect: Activation
LinkType: Complex_Formation
LinkDescription: {The ON state of \textit{Shc} in our model encode the change from basal \textit{Shc} recruitment to weakly stimulated \textit{RTKs} to the level of recruitment seen in high growth factor environments, capable of mediating \textit{Ras} activation.}
LinkNotes: 
InLink} //GF_High

InLink{
InputNode: RTK
LinkEffect: Activation
LinkType: Complex_Formation
LinkDescription: {\textit{Shc} proteins are adaptors that binds to phosphor-tyrosine motifs, facilitating their recruitment to activated receptors such as receptor tyrosine kinases \textit{RTKs} \cite{ahmedInsightsShcFamily2017}.}
LinkNotes: 
InLink} //RTK

InLink{
InputNode: FAK
LinkEffect: Activation
LinkType: Complex_Formation
LinkDescription: {\textit{FAK} activated at sites of integrin-ECM attachments directly phosphorylates \textit{Shc Tyr-317}, promoting its ability to assemble MAPK-inducing signaling scaffolds, including \textit{Grb2} binding \cite{schlaepferMultipleGrb2mediatedIntegrinstimulated1998}.}
LinkNotes: 
InLink} //FAK

InLink{
InputNode: Src
LinkEffect: Activation
LinkType: Complex_Formation
LinkDescription: {\textit{c-Src} recruited to and activated by integrin-ECM attachments directly phosphorylate \textit{Shc}, promoting its ability to assemble MAPK-inducing signaling scaffolds, including \textit{Grb2} binding \cite{schlaepferMultipleGrb2mediatedIntegrinstimulated1998}.}
LinkNotes: 
InLink} //Src

InLink{
InputNode: TGF_bRII
LinkEffect: Activation
LinkType: Complex_Formation
LinkDescription: {\color{PineGreen} \textit{TGF$\beta$} receptor II (\textit{T$\beta$RII}) can be phosphorylated by \textit{Src} on Y284, which provides a docking site for \textit{Grb2} and \textit{Shc}, and subsequent MAPK activation \cite{zhangNonSmadPathwaysTGFbeta2009}. }
LinkNotes: 
InLink} //TGF_bRII

InLink{
InputNode: TGF_bRI
LinkEffect: Activation
LinkType: Complex_Formation
LinkDescription: {\color{PineGreen} \textit{T$\beta$RII} activation requires complex formation with \textit{T$\beta$RI} upon ligand binding \cite{zhangNonSmadPathwaysTGFbeta2009}. }
LinkNotes: 
InLink} //TGF_bRI
Node} //Shc

Node{
NodeMetaData{
NodeName: Grb2
NodeGenes: 2885, 14784, 81504
NodeType: Adaptor_Protein
NodeColor: yellowgreen
NodeCoordinate: 12522.40671976536, 5668.361507675853
NodeDescription: \textit{Grb2} is recruited to \textit{RTKs} {\color{PineGreen} or \textit{TGF$\beta$}} receptors upon ligand binding and subsequent recruitment of \textit{Shc} adaptors \cite{Uzman:2001iy, zhangNonSmadPathwaysTGFbeta2009}.  {\color{NavyBlue} Gate in model with no TGF$\beta$ signaling: \textbf{Grb2 *= RTK and Shc}}
NodeNotes: 
NodeMetaData}

NodeGate{
DiscreteLogic{
	Grb2 *= (RTK or (TGF_bRI and TGF_bRII)) and Shc
DiscreteLogic}
NodeGate}

InLink{
InputNode: RTK
LinkEffect: Activation
LinkType: Complex_Formation
LinkDescription: The SH2 domain of \textit{Grb2} binds to a phosphotyrosine residue in the activated \textit{RTK}, where it functions as an adaptor protein \cite{Uzman:2001iy}.
LinkNotes: 
InLink} //RTK

InLink{
InputNode: Shc
LinkEffect: Activation
LinkType: Complex_Formation
LinkDescription: {\textit{Shc} proteins phosphorylated by tyrosine kinases represent binding sites for \textit{Grb2}, aiding its recruitment to active RTKs \cite{ahmedInsightsShcFamily2017}.}
LinkNotes: 
InLink} //Shc

InLink{
InputNode: TGF_bRII
LinkEffect: Activation
LinkType: Complex_Formation
LinkDescription: {\color{PineGreen} \textit{T$\beta$RII} phosphorylated by \textit{Src} on Y284, provides a docking site for \textit{Grb2} and \textit{Shc} \cite{zhangNonSmadPathwaysTGFbeta2009}. }
LinkNotes: 
InLink} //TGF_bRII

InLink{
InputNode: TGF_bRI
LinkEffect: Activation
LinkType: Complex_Formation
LinkDescription: {\color{PineGreen} \textit{T$\beta$RII} works in complex  with \textit{T$\beta$RI} and their ligand \cite{zhangNonSmadPathwaysTGFbeta2009}. }
LinkNotes: 
InLink} //TGF_bRI
Node} //Grb2

Node{
NodeMetaData{
NodeName: SOS
NodeGenes: 6654, 6655, 20662, 20663, 313845, 85384
NodeType: GEF
NodeColor: yellowgreen
NodeCoordinate: 12578.747357656404, 5672.72035341529
NodeDescription: \textit{RTK}-bound \textit{Grb2} recruits \textit{SOS}, a guanine nucleotide–exchange protein (GEF) that converts inactive \textit{Ras} to its active GTP-bound form \cite{Uzman:2001iy}.
NodeNotes: 
NodeMetaData}

NodeGate{
DiscreteLogic{
	SOS *= Grb2
DiscreteLogic}
NodeGate}

InLink{
InputNode: Grb2
LinkEffect: Activation
LinkType: Complex_Formation
LinkDescription: \textit{Grb2} recruits \textit{SOS} to activated \textit{RTK}s \cite{Uzman:2001iy}.
LinkNotes: 
InLink} //Grb2
Node} //SOS

Node{
NodeMetaData{
NodeName: Ras
NodeGenes: 3845, 4893, 3265, 15461, 16653, 18176, 24525, 293621, 24605
NodeType: GTPase
NodeColor: yellowgreen
NodeCoordinate: 12578.747357656404, 5717.252447138655
NodeDescription: \textit{Ras} activation requires the GEF activity of \textit{SOS} and the \textit{RTK}-linked (active) adaptor protein \textit{Grb2} \cite{Uzman:2001iy} and \textit{Src} \cite{belschesRoleCSrcTyrosine1997,rocksAcylationCycleRegulates2005}. In addition to aiding sustained \textit{Ras/Raf-1} signaling, \textit{Src}  may also physically link \textit{IQGAP1} to \textit{RTKs} such as \textit{VEGFR2} \cite{meyerIQGAP1dependentSignalingPathway2008}. \textit{IQGAP1}, in turn, serves a scaffold for \textit{MAPK} and \textit{PI3K} signaling \cite{choiAktionIQGAP1Control2017}, leading us to link its activation at the leading edge. In contrast, \textit{Merlin} blocks \textit{Ras} activation at sites that link focal adhesions and actin filaments to \textit{MAPK} signaling \cite{morrisonMerlinNeurofibromatosisType2007}. Here we assume that concentrated \textit{IQGAP1} at the leading edge can override remaining \textit{Merlin} activity in the rest of the cell. {\color{NavyBlue} Alternatively, high levels of \textit{$\beta$-catenin} can also sustain \textit{Ras} by protecting it from lysosomal degradation \cite{jeonAxinInhibitsExtracellular2007}.}
NodeNotes: 
NodeMetaData}

NodeGate{
DiscreteLogic{
	Ras *= ((Grb2 and SOS) and Src) and ((IQGAP1_LeadingE or (not Merlin)) or N_bcatenin_H)
DiscreteLogic}
NodeGate}

InLink{
InputNode: Grb2
LinkEffect: Activation
LinkType: Complex_Formation
LinkDescription: \textit{RTK}-bound \textit{Grb2} is required to recruits \textit{SOS}, the GEF responsible for converting inactive \textit{Ras} to its GTP-bound active form \cite{Uzman:2001iy}.
LinkNotes: 
InLink} //Grb2

InLink{
InputNode: SOS
LinkEffect: Activation
LinkType: GEF_Activity
LinkDescription: \textit{SOS} is a GEF that is recruited to activate \textit{Ras} near ligand-bound, active \textit{RTKs} \cite{Uzman:2001iy}.
LinkNotes: type should be GTP_loading, requested
InLink} //SOS

InLink{
InputNode: Src
LinkEffect: Activation
LinkType: Complex_Process
LinkDescription: {Cellular Src (\textit{c-Src}) is required for mitogenesis initiated by multiple growth factor receptors, including epidermal growth factor (\textit{EGF}), platelet-derived growth factor (\textit{PDGF}), colony stimulating factor-1 (\textit{CSF-1}), and basic fibroblast growth factor (\textit{bFGF}) \cite{belschesRoleCSrcTyrosine1997}. In addition to aiding the formation of Shc/Grb2/SOS/Ras/Raf-1 cascade, \textit{Src} may also increase the rate of receptor internalization and aid sustained \textit{MAPK} signaling by internalized \textit{Ras} on endosomes and Golgi \cite{belschesRoleCSrcTyrosine1997,rocksAcylationCycleRegulates2005}.}
LinkNotes: 
InLink} //Src

InLink{
InputNode: Merlin
LinkEffect: Activation
LinkType: Complex_Process
LinkDescription: {\textit{Merlin} uncouples \textit{Ras} from growth factor signals by counteracting the ERM (ezrin, radixin, moesin)–dependent activation of \textit{Ras}, which aids \textit{Grb2}, \textit{SOS}, \textit{Ras} complex formation linked to filamentous actin \cite{morrisonMerlinNeurofibromatosisType2007}.}
LinkNotes: 
InLink} //Merlin

InLink{
InputNode: IQGAP1_LeadingE
LinkEffect: Activation
LinkType: Complex_Formation
LinkDescription: {\textit{IQGAP1} acts as a scaffold for the \textit{MAPK} cascade, binding directly to \textit{B-Raf}, \textit{MEK}, and \textit{ERK} and regulating their activation \cite{mcnultyMAPKScaffoldIQGAP12011}. The \textit{IQGAP1-Leading-E} node in our model specifically links the availability of active \textit{IQGAP1} recruited to lamellipodia and enhanced \textit{MAPK} / \textit{AKT} signaling.}
LinkNotes: 
InLink} //IQGAP1_LeadingE

InLink{
InputNode: N_bcatenin_H
LinkEffect: Activation
LinkType: Indirect
LinkDescription: {\color{NavyBlue} High levels of $\beta$-\textit{catenin} protect \textit{Ras} from  lysosomal degradation \cite{jeonAxinInhibitsExtracellular2007}. Overall, $\beta$-\textit{catenin} overexpression / silencing can activate / block \textit{ERK} in a \textit{MEK}-dependent way, like via \textit{Ras/Raf} \cite{yunBothERKWnt2005}. }
LinkNotes: www.science.org/doi/10.1126/stke.3862007tw168; journals.biologists.com/jcs/article/127/13/2967/54426/A-novel-bidirectional-positive-feedback-loop; journals.biologists.com/jcs/article/118/2/313/28448/Both-ERK-and-Wnt-catenin-pathways-are-involved-in
InLink} //N_bcatenin_H
Node} //Ras

Node{
NodeMetaData{
NodeName: RAF
NodeGenes: 673, 5894, 109880, 110157, 114486, 24703
NodeType: Kinase
NodeColor: yellowgreen
NodeCoordinate: 12578.747357656404, 5777.252447138655
NodeDescription: \textit{Raf} is active in response to \textit{Ras} activity in the absence of \textit{Caspase 3}. As active \textit{Raf-1} is continuously dephosphorylated and bound by \textit{14-3-3}, which translocates it to the cytoplasm from the plasma membrane (not modeled explicitly), ongoing \textit{Ras} activity \cite{Chang:2003cy} and lack of \textit{SPRY2} inhibition \cite{yusoffSprouty2InhibitsRas2002,bradySprouty2AssociationBRaf2009} are necessary to keep \textit{Raf} ON.
NodeNotes: 
NodeMetaData}

NodeGate{
DiscreteLogic{
	RAF *= ((not Casp3) and Ras) and (not SPRY2)
DiscreteLogic}
NodeGate}

InLink{
InputNode: Ras
LinkEffect: Activation
LinkType: Phosphorylation
LinkDescription: Active \textit{Ras} phosphorylates \textit{Raf}, enhancing its kinase activity \cite{Chang:2003cy}.
LinkNotes: 
InLink} //Ras

InLink{
InputNode: SPRY2
LinkEffect: Repression
LinkType: Inhibitory_Binding
LinkDescription: {Sprouty2 (\textit{SPRY2}) blocks Raf activity and downstream MAPK signaling \cite{yusoffSprouty2InhibitsRas2002,bradySprouty2AssociationBRaf2009}.}
LinkNotes: 
InLink} //SPRY2

InLink{
InputNode: Casp3
LinkEffect: Repression
LinkType: Proteolysis
LinkDescription: \textit{Raf-1} is cleaved and inhibited by \textit{Caspase 3} \cite{Widmann:1998tm}.
LinkNotes: 
InLink} //Casp3
Node} //RAF

Node{
NodeMetaData{
NodeName: MEK
NodeGenes: 5604, 26395, 170851, 5605, 26396, 58960
NodeType: Kinase
NodeColor: yellowgreen
NodeCoordinate: 12578.747357656404, 5823.160543456085
NodeDescription: \textit{Raf} phosphorylates and activates the \textit{MEK} kinase \cite{Chang:2003cy}.
NodeNotes: 
NodeMetaData}

NodeGate{
DiscreteLogic{
	MEK *= RAF
DiscreteLogic}
NodeGate}

InLink{
InputNode: RAF
LinkEffect: Activation
LinkType: Phosphorylation
LinkDescription: \textit{Raf} phosphorylates and activates the \textit{MEK} kinase \cite{Chang:2003cy}.
LinkNotes: 
InLink} //RAF
Node} //MEK

Node{
NodeMetaData{
NodeName: ERK
NodeGenes: 5595, 5594, 26417, 26413, 50689, 116590
NodeType: Kinase
NodeColor: yellowgreen
NodeCoordinate: 12525.516885874524, 5877.711453922121
NodeDescription: The \textit{ERK} kinase is active when phoisphotylated by \textit{MEK} \cite{Chang:2003cy} and allowed to translocate to the nucleus in the absence of \textit{BIK} \cite{Mebratu:2008gn}. {\color{PineGreen} Here we assume that in the presence of \textit{DUSP4} \cite{rameshTGFvMediatedBIM2008,wildeySmad3PotentiatesTransforming2003}, \textit{ERK} activity can be maintained /compensated by either strong focal adhesion assembly (\textit{FocalAdhesions} node) \cite{yinGIT1ScaffoldERK12005}, or high levels of $\beta$-\textit{catenin} \cite{yunBothERKWnt2005}. } {\color{NavyBlue} Gate in model with no TGF$\beta$ signaling: \textbf{ERK *= (MEK and (not BIK)) and (FocalAdhesions or N\_bcatenin\_H)}}
NodeNotes: 
NodeMetaData}

NodeGate{
DiscreteLogic{
	ERK *= (MEK and (not BIK)) and ((FocalAdhesions or (not DUSP4)) or N_bcatenin_H)
DiscreteLogic}
NodeGate}

InLink{
InputNode: MEK
LinkEffect: Activation
LinkType: Phosphorylation
LinkDescription: \textit{MEK} phosphorylates and activates the \textit{ERK} kinase \cite{Chang:2003cy}.
LinkNotes: 
InLink} //MEK

InLink{
InputNode: BIK
LinkEffect: Repression
LinkType: Inhibitory_Binding
LinkDescription: \textit{BIK} binds to active, phosphorylated \textit{ERK1/2} and suppresses its nuclear translocation \cite{Mebratu:2008gn}.
LinkNotes: it is not clear wheterh this should affect most of ERK's targets included in the model (most of which appeart to be cytoplasmic, unless ERK's role is to alter their transctiption); link should be re-examined in future models.
InLink} //BIK

InLink{
InputNode: DUSP4
LinkEffect: Repression
LinkType: Dephosphorylation
LinkDescription: {\color{PineGreen} \textit{DUSP4} is a phosphatase that blocks \textit{ERK} and allows \textit{BIM} accumulation in response to \textit{TGF$\beta$}, aiding apoptosis \cite{rameshTGFvMediatedBIM2008,wildeySmad3PotentiatesTransforming2003}.}
LinkNotes: 
InLink} //DUSP4

InLink{
InputNode: FocalAdhesions
LinkEffect: Activation
LinkType: Complex_Process
LinkDescription: {\color{PineGreen} Focal adhesions recruit the MAPK scaffolding protein GIT1 and locally potentiate \textit{ERK1/2} activation \cite{yinGIT1ScaffoldERK12005}. }
LinkNotes: "GIT1 Is a Scaffold for ERK1/2 Activation in Focal Adhesions" -- idea is that only stiff matrix allows for full activation of ERK if SMads are messign with it by activaitng  DUSP4
InLink} //FocalAdhesions

InLink{
InputNode: N_bcatenin_H
LinkEffect: Activation
LinkType: Indirect
LinkDescription: {\color{PineGreen} $\beta$-\textit{catenin} overexpression / silencing can activate / block \textit{ERK} in a \textit{MEK}-dependent way \cite{yunBothERKWnt2005}. }
LinkNotes: www.science.org/doi/10.1126/stke.3862007tw168; journals.biologists.com/jcs/article/127/13/2967/54426/A-novel-bidirectional-positive-feedback-loop; journals.biologists.com/jcs/article/118/2/313/28448/Both-ERK-and-Wnt-catenin-pathways-are-involved-in
InLink} //N_bcatenin_H

Node} //ERK

Node{
NodeMetaData{
NodeName: mTORC2
NodeGenes: 2475, 56717, 56718, 253260, 78757, 310131, 64223, 56716, 64226, 79109, 227743, 296648, 55615, 109270, 315189, 79899, 72446, 362171, 64798, 97998, 314979, 9675, 75425, 499935, 9894, 71718, 302986
NodeType: Protein_Complex
NodeColor: yellowgreen
NodeCoordinate: 12426.137129168956, 5787.9126888989085
NodeDescription: Our model assumes that \textit{mTORC2} is active in quiescent cells with basal levels of \textit{PI3K} activity leading to basal \textit{PIP3} generation. Alternatively, the absence of high growth factor-stimulated \textit{mTORC1} and \textit{S6K1} can also increase \textit{mTORC2} activity.
NodeNotes: 
NodeMetaData}

NodeGate{
DiscreteLogic{
	mTORC2 *= PIP3 or (not S6K)
DiscreteLogic}
NodeGate}

InLink{
InputNode: PIP3
LinkEffect: Activation
LinkType: Protective_Binding
LinkDescription: PtdIns(3,4,5)P3 (\textit{PIP3}), interacts with the \textit{mTORC2} component \textit{Sin1} to release its inhibition on the \textit{mTOR} kinase domain. Thus, \textit{PIP3} is necessary for \textit{mTORC2} activation \cite{Liu:2015ey}.
LinkNotes: 
InLink} //PIP3

InLink{
InputNode: S6K
LinkEffect: Repression
LinkType: Phosphorylation
LinkDescription: \textit{Rictor}, a component of the \textit{mTORC2 complex}, undergoes \textit{S6K1}-mediated phosphorylation at T1135, dampening \textit{mTORC2}-dependent phosphorylation of \textit{Akt} \cite{Zhang:2006bw,Dibble:2009gh}.
LinkNotes: 
InLink} //S6K
Node} //mTORC2

Node{
NodeMetaData{
NodeName: PI3K
NodeGenes: 5290, 18706, 5291, 74769, 5295, 18708, 5296, 18709
NodeType: Kinase
NodeColor: yellowgreen
NodeCoordinate: 12458.121005479647, 5677.582568018782
NodeDescription: In our model, basal \textit{PI3K} activity can be maintained by active \textit{RTK}s \cite{Lemmon:2010bq}, active \textit{Ras} \cite{RodriguezViciana:1994kn,Gupta:2007dw}, {\color{PineGreen} or active \textit{T$\beta$RI-T$\beta$RII} \cite{zhangSignalingInterplayTransforming2013}}. In addition, survival signalling via \textit{PI3K} requires anchorage-dependent signals via active \textit{FAK} \cite{khwajaMatrixAdhesionRas1997} or via \textit{Src}-mediated blocking of basal \textit{PTEN} activity (not modeled explicitly) \cite{luSrcFamilyProteintyrosine2003}. {\color{NavyBlue} Gate in model with no TGF$\beta$ signaling: \textbf{PI3K *= (FAK or Src) and (Ras or RTK)}}
NodeNotes: 
NodeMetaData}

NodeGate{
DiscreteLogic{
	PI3K *= ((FAK or Src) and (Ras or RTK)) or (TGF_bRI and TGF_bRII)
DiscreteLogic}
NodeGate}

InLink{
InputNode: RTK
LinkEffect: Activation
LinkType: Binding_Localization
LinkDescription: Active \textit{RTK}s recruit \textit{PI3K} to the signaling complex they nucleate, where \textit{PI3K} catalyzes the production of PtdIns(3,4,5)P3 (PIP3) \cite{Lemmon:2010bq}.
LinkNotes: 
InLink} //RTK

InLink{
InputNode: Ras
LinkEffect: Activation
LinkType: Complex_Formation
LinkDescription: \textit{Ras} binds the catalytic subunit of \textit{PI3K} and \textit{Ras} knockdown / over expression decreases /increases the \textit{PI3K}-dependent generation of PIP3 \cite{RodriguezViciana:1994kn,Gupta:2007dw}.
LinkNotes: 
InLink} //Ras

InLink{
InputNode: FAK
LinkEffect: Activation
LinkType: Phosphorylation_Localization
LinkDescription: {Attachment to the ECM activates \textit{FAK} kinase, which promotes anchorage-dependent survival signaling via \textit{PI3K} / \textit{AKT} \cite{khwajaMatrixAdhesionRas1997}.}
LinkNotes: 
InLink} //FAK

InLink{
InputNode: Src
LinkEffect: Activation
LinkType: Phosphorylation
LinkDescription: {\textit{Src} kinases regulate \textit{PI3K} signaling cascade by altering the function of the \textit{PTEN} tumor suppressor via inhibitory phosphorylation \cite{luSrcFamilyProteintyrosine2003}.}
LinkNotes: 
InLink} //Src

InLink{
InputNode: TGF_bRII
LinkEffect: Activation
LinkType: Complex_Formation
LinkDescription: {\color{PineGreen} \textit{TGF}$\beta$ induces \textit{PI3K} activation and \textit{AKT} phosphorylatio, a pathway required for EMT \cite{bakinPhosphatidylinositol3kinaseFunction2000}. This activation requires \textit{T$\beta$RI} and \textit{T$\beta$RII} kinase activity \cite{zhangSignalingInterplayTransforming2013}.}
LinkNotes: 
InLink} //TGF_bRII

InLink{
InputNode: TGF_bRI
LinkEffect: Activation
LinkType: Complex_Formation
LinkDescription: {\color{PineGreen} \textit{TGF}$\beta$ induced \textit{PI3K} activation requires \textit{T$\beta$RI} and \textit{T$\beta$RII} kinase activity \cite{bakinPhosphatidylinositol3kinaseFunction2000,zhangSignalingInterplayTransforming2013}.}
LinkNotes: 
InLink} //TGF_bRI
Node} //PI3K

Node{
NodeMetaData{
NodeName: PIP3
NodeGenes: 
NodeType: Metabolite
NodeColor: yellowgreen
NodeCoordinate: 12458.121005479647, 5737.582568018782
NodeDescription: In our model, PIP3 is ON as a result of basal or high \textit{PI3K} activity.
NodeNotes: 
NodeMetaData}

NodeGate{
DiscreteLogic{
	PIP3 *= PI3K_H or PI3K
DiscreteLogic}
NodeGate}

InLink{
InputNode: PI3K
LinkEffect: Activation
LinkType: Catalysis
LinkDescription: Active \textit{PI3K} recruited to the membrane catalyzes the production of membrane-bound PtdIns(3,4,5)P3 (PIP3) from PtdIns(4,5)P2 (PIP2)  \cite{Lemmon:2010bq}.
LinkNotes: 
InLink} //PI3K

InLink{
InputNode: PI3K_H
LinkEffect: Activation
LinkType: Catalysis
LinkDescription: Active \textit{PI3K}  recruited to the membrane catalyzes the production of membrane-bound PtdIns(3,4,5)P3 (PIP3) from PtdIns(4,5)P2 (PIP2)  \cite{Lemmon:2010bq}.
LinkNotes: 
InLink} //PI3K_H
Node} //PIP3

Node{
NodeMetaData{
NodeName: PDK1
NodeGenes: 5170, 18607, 81745
NodeType: Kinase
NodeColor: yellowgreen
NodeCoordinate: 12517.624978094214, 5787.9126888989085
NodeDescription: \textit{PDK1} enzyme activation requires active (at least basal) \textit{PI3K} and \textit{PIP3} \cite{Manning:2017di}.
NodeNotes: 
NodeMetaData}

NodeGate{
DiscreteLogic{
	PDK1 *= PI3K and PIP3
DiscreteLogic}
NodeGate}

InLink{
InputNode: PI3K
LinkEffect: Activation
LinkType: Binding_Localization
LinkDescription: The \textit{PDK1} kinase is recruited to the plasma membrane by \textit{PIP3} at the sites of active \textit{PI3K} activity \cite{Manning:2017di}.
LinkNotes: 
InLink} //PI3K

InLink{
InputNode: PIP3
LinkEffect: Activation
LinkType: Binding_Localization
LinkDescription: The \textit{PDK1} kinase is recruited to the plasma membrane by \textit{PIP3} at the sites of active \textit{PI3K} activity \cite{Manning:2017di}.
LinkNotes: 
InLink} //PIP3
Node} //PDK1

Node{
NodeMetaData{
NodeName: AKT_B
NodeGenes: 207, 11651, 24185
NodeType: Kinase
NodeColor: yellowgreen
NodeCoordinate: 12465.85784266407, 5838.242809779035
NodeDescription: Basal \textit{AKT1} activity in our model requires the absence of \textit{Caspase 3}, the availability of at least basal levels of \textit{PIP3}, and phosphorylation by \textit{PDK1} or \textit{mTORC2}. In contrast, full mitogen-stimulated \textit{AKT1} activation requires phosphorylation by both (see \textit{AKT\_H}) \cite{Manning:2017di}.
NodeNotes: 
NodeMetaData}

NodeGate{
DiscreteLogic{
	AKT_B *= ((not Casp3) and PIP3) and (PDK1 or mTORC2)
DiscreteLogic}
NodeGate}

InLink{
InputNode: mTORC2
LinkEffect: Activation
LinkType: Phosphorylation
LinkDescription: Maximal activation of \textit{AKT1} requires phosphorylation of S473 by \textit{mTORC2} \cite{Manning:2017di}.
LinkNotes: 
InLink} //mTORC2

InLink{
InputNode: PIP3
LinkEffect: Activation
LinkType: Binding_Localization
LinkDescription: \textit{PIP3} recruits \textit{AKT1} to the plasma membrane and \textit{PIP3} binding changes the conformation of \textit{AKT1} such that it becomes accessible for T308 phosphorylation by \textit{PDK1} \cite{Manning:2017di}.
LinkNotes: 
InLink} //PIP3

InLink{
InputNode: PDK1
LinkEffect: Activation
LinkType: Phosphorylation
LinkDescription: Membrane-recruited \textit{PDK1} phosphorylates \textit{AKT1}  at T308, a critical step in its activation \cite{Manning:2017di}.
LinkNotes: 
InLink} //PDK1

InLink{
InputNode: Casp3
LinkEffect: Repression
LinkType: Proteolysis
LinkDescription: \textit{AKT1} is cleaved and inhibited by \textit{Caspase 3} \cite{Widmann:1998tm}.
LinkNotes: 
InLink} //Casp3
Node} //AKT_B

Node{
NodeMetaData{
NodeName: p110_H
NodeGenes: 5290, 18706
NodeType: Protein
NodeColor: limegreen
NodeCoordinate: 12751.730914840784, 5624.708971089504
NodeDescription: As \textit{YAP} is a transcriptional inducer of \textit{p110} subunits \cite{linPi3kcbLinksHippoYAP2015} and their expression is low in high cell density areas where \textit{YAP} activity is suppressed \cite{Yuan:2011dm}, here we assume that high \textit{p110} expression requires active \textit{YAP}. In order to capture the cyclic dynamics of \textit{p110} protein expression, we make the assumption that high \textit{p110} protein levels can be induced by \textit{FoxO3} in the absence of the growth factor-activated \textit{Nedd4L} ubiquitin ligase. Once present, high \textit{p110} can be maintained by \textit{FoxO3} transcription, or the absence of activated \textit{Nedd4L}.
NodeNotes: 
NodeMetaData}

NodeGate{
DiscreteLogic{
	p110_H *= YAP and ((FoxO3 and (not Nedd4L)) or (p110_H and (FoxO3 or (not Nedd4L))))
DiscreteLogic}
NodeGate}

InLink{
InputNode: p110_H
LinkEffect: Activation
LinkType: Persistence
LinkDescription: Our model assumes that maintaining high \textit{p110} levels is easier than driving the re-accumulation of the protein following its rapid destruction.
LinkNotes: 
InLink} //p110_H

InLink{
InputNode: FoxO3
LinkEffect: Activation
LinkType: Transcription
LinkDescription: \textit{FoxO3} is a direct inducer \textit{p110$\alpha$} (\textit{PIK3CA}), the catalytic subunit of \textit{PI3K} \cite{Hui:2008jz}.
LinkNotes: 
InLink} //FoxO3

InLink{
InputNode: Nedd4L
LinkEffect: Repression
LinkType: Ubiquitination
LinkDescription: \textit{p110$\alpha$} (\textit{PIK3CA}) is polyubiquitinated by the E3 ligase \textit{Nedd4L}, leading to its proteasomal degradation. Both free \textit{p110$\alpha$}  and the regulatory subunit-bound protein is subject to ubiquitination by \textit{Nedd4L} \cite{Wang:2016ej}.
LinkNotes: 
InLink} //Nedd4L

InLink{
InputNode: YAP
LinkEffect: Activation
LinkType: Transcription
LinkDescription: {\textit{YAP} is a transcriptional inducer of both catalytic \textit{p110} subunits of \textit{PI3K}, \textit{p110a} and \textit{p110b}; \textit{p110-H} albeit its effect on \textit{p110a} expression requires raising \textit{p110b} levels first. Moreover, \textit{YAP} knockdown leads to downregulation of both subunits \cite{linPi3kcbLinksHippoYAP2015}.}
LinkNotes: 
InLink} //YAP
Node} //p110_H

Node{
NodeMetaData{
NodeName: PI3K_H
NodeGenes: 5290, 18706, 5291, 74769, 5295, 18708, 5296, 18709
NodeType: Kinase
NodeColor: limegreen
NodeCoordinate: 12842.4095329241, 5650.14623974438
NodeDescription: Full, peak-level activation of \textit{PI3K} requires high levels of \textit{p110} protein, basal \textit{PI3K} activation, active \textit{Ras}, and active \textit{RTK}s {\color{PineGreen} or \textit{T$\beta$RI-T$\beta$RII}}. As the ON-state of \textit{Ras} in our model represents strong \textit{Ras} activation in the presence of proliferation-inducing (high) growth factors, \textit{PI3K\_H} activation can only occur in these conditions. In addition, a reduction of cytoplasmic \textit{PTEN} levels is also required for peak \textit{PI3K} activity. {\color{NavyBlue} Gate in model with no TGF$\beta$ signaling: \textbf{PI3K\_H *= not PTEN\_c and p110\_H and RTK and PI3K and Ras}}
NodeNotes: 
NodeMetaData}

NodeGate{
DiscreteLogic{
	PI3K_H *= ((((not PTEN_c) and p110_H) and (RTK or (TGF_bRI and TGF_bRII))) and PI3K) and Ras
DiscreteLogic}
NodeGate}

InLink{
InputNode: RTK
LinkEffect: Activation
LinkType: Binding_Localization
LinkDescription: High levels of \textit{PI3K} activation only occur at growth factor-bound \textit{RTK}s, which recruit and activate \textit{PI3K} at the plasma membrane \cite{Manning:2017di}.
LinkNotes: 
InLink} //RTK

InLink{
InputNode: Ras
LinkEffect: Activation
LinkType: Complex_Formation
LinkDescription: \textit{Ras} binds the catalytic subunit of \textit{PI3K} and \textit{Ras} knockdown / over expression decreases /increases the \textit{PI3K}-dependent generation of PIP3 \cite{RodriguezViciana:1994kn,Gupta:2007dw}.
LinkNotes: 
InLink} //Ras

InLink{
InputNode: PI3K
LinkEffect: Activation
LinkType: Persistence
LinkDescription: In our model, high \textit{PI3K} activation is contingent on the ON-state of the basal \textit{PI3K} node.
LinkNotes: 
InLink} //PI3K

InLink{
InputNode: p110_H
LinkEffect: Activation
LinkType: Persistence
LinkDescription: High levels of \textit{PI3K} activity in response to strong growth factor stimulation only occur in cells that express high levels of \textit{p110} protein \cite{Yuan:2011dm}.
LinkNotes: 
InLink} //p110_H

InLink{
InputNode: PTEN_c
LinkEffect: Repression
LinkType: Dephosphorylation
LinkDescription: {Cytoplasmic \textit{PTEN} regulates \textit{PI3K} signaling by dephosphorylating its lipid signaling intermediate \textit{PIP3} \cite{chalhoubPTENPI3KinasePathway2009}.}
LinkNotes: 
InLink} //PTEN_c

InLink{
InputNode: TGF_bRII
LinkEffect: Activation
LinkType: Complex_Formation
LinkDescription: {\color{PineGreen} \textit{TGF}$\beta$ induced \textit{PI3K} activation requires \textit{T$\beta$RI} and \textit{T$\beta$RII} kinase activity \cite{bakinPhosphatidylinositol3kinaseFunction2000,zhangSignalingInterplayTransforming2013}.}
LinkNotes: 
InLink} //TGF_bRII

InLink{
InputNode: TGF_bRI
LinkEffect: Activation
LinkType: Complex_Formation
LinkDescription: {\color{PineGreen} \textit{TGF}$\beta$ induced \textit{PI3K} activation requires \textit{T$\beta$RI} and \textit{T$\beta$RII} kinase activity \cite{bakinPhosphatidylinositol3kinaseFunction2000,zhangSignalingInterplayTransforming2013}.}
LinkNotes: 
InLink} //TGF_bRI

Node} //PI3K_H

Node{
NodeMetaData{
NodeName: AKT_H
NodeGenes: 207, 11651, 24185
NodeType: Kinase
NodeColor: limegreen
NodeCoordinate: 12842.4095329241, 5710.276158146799
NodeDescription: In contact to basal \textit{AKT1}, high \textit{AKT1} activity in our model requires basal \textit{AKT1} (\textit{AKT\_B}), the ongoing presence of high \textit{p110} protein levels along with active \textit{PI3K\_H} and \textit{PIP3}. In addition this maximal \textit{AKT1} activation requires phosphorylation by both \textit{PDK1} and \textit{mTORC2}, , as well as either active \textit{Ras} \cite{Manning:2017di} or \textit{PAK1} \cite{higuchiScaffoldingFunctionPAK2008}. {\color{PineGreen} In response to \textit{TGF$\beta$}, high  \textit{AKT1} activity can also be induced by \textit{PI3K} and the \textit{ILK-Rictor} complex; the latter capable of replacing \textit{mTORC2} to supply S473 phosphorylation of \textit{AKT1} \cite{serranoRoleIntegrinlinkedKinase2013,mcdonaldRictorIntegrinlinkedKinase2008}}. {\color{NavyBlue} Gate in model with no TGF$\beta$ signaling: \textbf{AKT\_H *= (((((AKT\_B and p110\_H) and PI3K\_H) and PIP3) and PDK1) and mTORC2) and (Ras or PAK1)}}
NodeNotes: 
NodeMetaData}

NodeGate{
DiscreteLogic{
	AKT_H *= (((((AKT_B and p110_H) and (PI3K_H or (PI3K and ILK_Rictor))) and PIP3) and PDK1) and (mTORC2 or ILK_Rictor)) and (Ras or PAK1)
DiscreteLogic}
NodeGate}

InLink{
InputNode: PIP3
LinkEffect: Activation
LinkType: Complex_Formation
LinkDescription: \textit{PIP3} recruits \textit{AKT1} to the plasma membrane and \textit{PIP3} binding changes the conformation of \textit{AKT1} such that it becomes accessible for T308 phosphorylation by \textit{PDK1} \cite{Manning:2017di}.
LinkNotes: 
InLink} //PIP3

InLink{
InputNode: PDK1
LinkEffect: Activation
LinkType: Phosphorylation
LinkDescription: Membrane-recruited \textit{PDK1} phosphorylates \textit{AKT1}  at T308, a critical step in its activation \cite{Manning:2017di}.
LinkNotes: 
InLink} //PDK1

InLink{
InputNode: AKT_B
LinkEffect: Activation
LinkType: Persistence
LinkDescription: In our model, high \textit{AKT1} activation is contingent on the ON-state of basal \textit{AKT1} (\textit{AKT\_B}).
LinkNotes: 
InLink} //AKT_B

InLink{
InputNode: p110_H
LinkEffect: Activation
LinkType: Phosphorylation
LinkDescription: Ongoing high \textit{p110} availability and \textit{PI3K\_H} activity are required to induce maximal activation of \textit{AKT\_H} \cite{Manning:2017di}.
LinkNotes: 
InLink} //p110_H

InLink{
InputNode: PI3K_H
LinkEffect: Activation
LinkType: Phosphorylation
LinkDescription: Ongoing high \textit{p110} availability and \textit{PI3K\_H} activity are required to induce maximal activation of \textit{AKT\_H} \cite{Manning:2017di}.
LinkNotes: 
InLink} //PI3K_H

InLink{
InputNode: ILK_Rictor
LinkEffect: Activation
LinkType: Phosphorylation
LinkDescription: {\color{PineGreen} Maximal activation of \textit{AKT1} requires phosphorylation of S473. In response to \textit{TGF-$\beta$}, \textit{ILK} complexes with \textit{Rictor} to phosphoprylate \textit{AKT1} \cite{serranoRoleIntegrinlinkedKinase2013,mcdonaldRictorIntegrinlinkedKinase2008}.}
LinkNotes: 
InLink} //ILK_Rictor

InLink{
InputNode: PI3K
LinkEffect: Activation
LinkType: Phosphorylation
LinkDescription: {\color{PineGreen} As maximal \textit{AKT1} activity also requires T308 phosphprylation by \textit{PDK1} recruited to the membrane by \textit{PI3K} \cite{Manning:2017di}, we assume that \textit{ILK/Rictor} complexes can only dirve high \textit{AKT} activity in the presence of at least basal \textit{PI3K} activation.}
LinkNotes: something about basal + ILK, to accoutn for the weaker akt activatiion via TGF-beta ?
InLink} //PI3K

InLink{
InputNode: mTORC2
LinkEffect: Activation
LinkType: Phosphorylation
LinkDescription: Maximal activation of \textit{AKT1} requires phosphorylation of S473 by \textit{mTORC2} \cite{Manning:2017di}.
LinkNotes: 
InLink} //mTORC2

InLink{
InputNode: Ras
LinkEffect: Activation
LinkType: Complex_Formation
LinkDescription: \textit{Ras} binding to the catalytic subunit of \textit{PI3K} is required for its full potency in \textit{PIP3} generation \cite{RodriguezViciana:1994kn,Gupta:2007dw}. Active \textit{Ras} is thus required for inducing peak \textit{AKT\_H} activity.
LinkNotes: 
InLink} //Ras

InLink{
InputNode: PAK1
LinkEffect: Activation
LinkType: Phosphorylation
LinkDescription: {\textit{PAK1} interacts with and directly phosphorylates \textit{AKT1} \cite{maoRegulationAktPKB2008}. In addition, \textit{PAK1} provides a scaffold to facilitate \textit{Akt} stimulation by \textit{PDK1} and to aid \textit{AKT’s} membrane recruitment \cite{higuchiScaffoldingFunctionPAK2008}.} 
LinkNotes: 
InLink} //PAK1
Node} //AKT_H

Node{
NodeMetaData{
NodeName: FoxO3
NodeGenes: 2309, 56484, 294515
NodeType: TF_Protein
NodeColor: limegreen
NodeCoordinate: 12806.241673726532, 5763.797585261302
NodeDescription: In order to account for all the influences on \textit{FoxO3} activity, we used the following logic. In the absence of basal or high \textit{AKT1} as well as \textit{ERK}, \textit{FoxO3} remains active. In addition, \textit{FoxO3} can overcame peak (\textit{AKT\_H}) activation only if no other inhibitor is present and \textit{AKT\_B} is OFF (indicating that \textit{AKT1} levels are falling). Finally, the joint activity of \textit{ERK} and \textit{Plk1} can also block \textit{FoxO3}.
NodeNotes: 
NodeMetaData}

NodeGate{
DiscreteLogic{
	FoxO3 *= (not ((AKT_B or AKT_H) or ERK)) or ((not (AKT_H and (((Plk1 or Plk1_H) or AKT_B) or ERK))) and (not ((Plk1 and Plk1_H) and ERK)))
DiscreteLogic}
NodeGate}

InLink{
InputNode: ERK
LinkEffect: Repression
LinkType: Phosphorylation
LinkDescription: ERK downregulates \textit{FoxO3} transcriptional activity by phosphorylating it at three Serines, inducing its \textit{MDM2}-mediated ubiquitination and degradation \cite{Yang:2008ex}.
LinkNotes: 
InLink} //ERK

InLink{
InputNode: AKT_B
LinkEffect: Repression
LinkType: Phosphorylation_Localization
LinkDescription: \textit{AKT1} mediates the translocation of the \textit{FoxO3} our of the nucleus through direct phosphorylation of three conserved residues. These events create a recognition site for \textit{14-3-3} family proteins, which export and sequester \textit{FoxO3} in the cytosol \cite{Manning:2017di}.
LinkNotes: 
InLink} //AKT_B

InLink{
InputNode: AKT_H
LinkEffect: Repression
LinkType: Phosphorylation_Localization
LinkDescription: \textit{AKT1} mediates the translocation of the \textit{FoxO3} our of the nucleus through direct phosphorylation of three conserved residues. These events create a recognition site for \textit{14-3-3} family proteins, which export and sequester \textit{FoxO3} in the cytosol \cite{Manning:2017di}.
LinkNotes: 
InLink} //AKT_H

InLink{
InputNode: Plk1
LinkEffect: Repression
LinkType: Phosphorylation_Localization
LinkDescription: \textit{Plk1} binds \textit{FoxO3}, induces its translocation to the cytosol, phosphorylates it and suppresses its activity through most of the the cell cycle, but most significantly during G2 and M \cite{Bucur:2014ix}.
LinkNotes: 
InLink} //Plk1

InLink{
InputNode: Plk1_H
LinkEffect: Repression
LinkType: Phosphorylation_Localization
LinkDescription: \textit{Plk1} binds \textit{FoxO3}, induces its translocation to the cytosol, phosphorylates it and suppresses its activity through most of the the cell cycle, but most significantly during G2 and M \cite{Bucur:2014ix}.
LinkNotes: 
InLink} //Plk1_H
Node} //FoxO3

Node{
NodeMetaData{
NodeName: PLCgamma
NodeGenes: 5335, 18803, 25738
NodeType: Enzyme
NodeColor: limegreen
NodeCoordinate: 12726.016629126498, 5763.797585261302
NodeDescription: Peak activation of \textit{PLC}$\gamma$ requires active an \textit{RTK} receptor node bound by active \textit{Grb2}, as well as high \textit{PI3K} activity (including high \textit{p110} availability and the presence of PIP3).
NodeNotes: 
NodeMetaData}

NodeGate{
DiscreteLogic{
	PLCgamma *= ((((RTK and Grb2) and GF_High) and p110_H) and PI3K_H) and PIP3
DiscreteLogic}
NodeGate}

InLink{
InputNode: GF_High
LinkEffect: Activation
LinkType: Complex_Formation
LinkDescription: We assume that high levels of \textit{RTK} activity is required for tyrosine phosphorylation of \textit{PLC}$\gamma$.
LinkNotes: 
InLink} //GF_High

InLink{
InputNode: RTK
LinkEffect: Activation
LinkType: Phosphorylation
LinkDescription: The SH2 domains of \textit{PLC}$\gamma$ binds to active \textit{RTK}s at tyrosine autophosphorylation sites, leading to tyrosine phosphorylation of \textit{PLC}$\gamma$ and stimulation its enzymatic activity \cite{Cockcroft:1992tp,Kim:1991wo}.
LinkNotes: 
InLink} //RTK

InLink{
InputNode: Grb2
LinkEffect: Activation
LinkType: Binding_Localization
LinkDescription: \textit{RTK} tyrosine autophosphorylation induces \textit{PLC}$\gamma$ binding to the \textit{Grb2} adaptor protein and likely aids the translocation of \textit{PLC}$\gamma$ to the plasma membrane \cite{Zhang:2000cea}.
LinkNotes: 
InLink} //Grb2

InLink{
InputNode: PIP3
LinkEffect: Activation
LinkType: Binding_Localization
LinkDescription: Membrane targeting of \textit{PLC}$\gamma$ to growth receptor stimulation is mediated by \textit{PIP3} binding of \textit{PLC}$\gamma$ \cite{Falasca:1998ht,Rameh:1998us}.
LinkNotes: 
InLink} //PIP3

InLink{
InputNode: p110_H
LinkEffect: Activation
LinkType: Phosphorylation
LinkDescription: Membrane targeting of \textit{PLC}$\gamma$ to growth receptor stimulation requires \textit{PI3K} activity and \textit{PIP3} generation near growth receptors \cite{Falasca:1998ht}. Thus, peak  \textit{PLC}$\gamma$ activity in our model requires high \textit{p110} protein expression \cite{Rameh:1998us}.
LinkNotes: So, it looks like a better way of linking PI3K activation to PLC-gamma is actiually through AKT ... AKT binds and phosphorylates PLC-gamma \cite{wangAktBindsPhosphorylates2006}.
InLink} //p110_H

InLink{
InputNode: PI3K_H
LinkEffect: Activation
LinkType: Phosphorylation
LinkDescription: In addition to high \textit{p110} protein levels, high \textit{PI3K} activation is also required to fully activate \textit{PLC}$\gamma$ \cite{Falasca:1998ht,Rameh:1998us}.
LinkNotes: So, it looks like a better way of linking PI3K activation to PLC-gamma is actiually through AKT ... AKT binds and phosphorylates PLC-gamma \cite{wangAktBindsPhosphorylates2006}.
InLink} //PI3K_H
Node} //PLCgamma

Node{
NodeMetaData{
NodeName: IP3
NodeGenes: 
NodeType: Metabolite
NodeColor: limegreen
NodeCoordinate: 12659.540251943661, 5720.481893559527
NodeDescription: Membrane-bound, active \textit{PLC}$\gamma$ is responsible for converting phosphatidylinositol(4,5)P2 (\textit{PIP2}) to the second messenger inositol(1,4,5)P3 (\textit{IP3}) responsible for triggering a sudden \textit{Ca$^{2+}$} influx from the endoplasmic reticulum, along with \textit{DAG} (diacylglycerol, another second messenger) \cite{Gresset:2012hm}.
NodeNotes: 
NodeMetaData}

NodeGate{
DiscreteLogic{
	IP3 *= PLCgamma
DiscreteLogic}
NodeGate}

InLink{
InputNode: PLCgamma
LinkEffect: Activation
LinkType: Catalysis
LinkDescription: Membrane-bound, active \textit{PLC}$\gamma$ is responsible for converting phosphatidylinositol(4,5)P2 (\textit{PIP2}) to the second messenger inositol(1,4,5)P3 (\textit{IP3}) responsible for triggering a sudden \textit{Ca$^{2+}$} influx from the endoplasmic reticulum, along with \textit{DAG} (diacylglycerol, another second messenger) \cite{Gresset:2012hm}.
LinkNotes: 
InLink} //PLCgamma
Node} //IP3

Node{
NodeMetaData{
NodeName: Ca2p
NodeGenes: 
NodeType: Metabolite
NodeColor: limegreen
NodeCoordinate: 12708.87377198364, 5690.481893559527
NodeDescription: \textit{IP3} travels from the cell membrane to the endoplasmic reticulum where it opens \textit{IP3}-sensitive \textit{Ca$^{2+}$} channels, releasing a sudden \textit{Ca$^{2+}$} efflux from the ER into the cytosol \cite{Michell:1981th}.
NodeNotes: 
NodeMetaData}

NodeGate{
DiscreteLogic{
	Ca2p *= IP3
DiscreteLogic}
NodeGate}

InLink{
InputNode: IP3
LinkEffect: Activation
LinkType: Localization
LinkDescription: \textit{IP3} travels from the cell membrane to the endoplasmic reticulum where it opens \textit{IP3}-sensitive \textit{Ca$^{2+}$} channels, releasing a sudden \textit{Ca$^{2+}$} efflux from the ER into the cytosol \cite{Michell:1981th}.
LinkNotes: 
InLink} //IP3
Node} //Ca2p

Node{
NodeMetaData{
NodeName: Nedd4L
NodeGenes: 23327, 83814, 291553
NodeType: Ubiquitin_Ligase
NodeColor: limegreen
NodeCoordinate: 12659.540251943663, 5650.14623974438
NodeDescription: Activation of \textit{Nedd4L} requires both \textit{Ca$^{2+}$} and \textit{IP3} binding \cite{Escobedo:2014dg}.
NodeNotes: 
NodeMetaData}

NodeGate{
DiscreteLogic{
	Nedd4L *= Ca2p and IP3
DiscreteLogic}
NodeGate}

InLink{
InputNode: IP3
LinkEffect: Activation
LinkType: Complex_Formation
LinkDescription: In order to transition to its active form, the E3 ubiquitin ligase \textit{Nedd4L} binds \textit{Ca$^{2+}$} and inositol 1,4,5-trisphosphate (\textit{IP3}) \cite{Escobedo:2014dg}.
LinkNotes: 
InLink} //IP3

InLink{
InputNode: Ca2p
LinkEffect: Activation
LinkType: Complex_Formation
LinkDescription: In order to transition to its active form, the E3 ubiquitin ligase \textit{Nedd4L} binds \textit{Ca$^{2+}$} and inositol 1,4,5-trisphosphate (\textit{IP3}) \cite{Escobedo:2014dg}.
LinkNotes: 
InLink} //Ca2p
Node} //Nedd4L

Node{
NodeMetaData{
NodeName: FoxO1
NodeGenes: 2308, 56458, 84482
NodeType: TF_Protein
NodeColor: #009900
NodeCoordinate: 12614.729709303967, 5987.565600628732
NodeDescription: \textit{FoxO1} is transcriptionally active in the absence of peak \textit{AKT1} activation and \textit{Plk1} activity.
NodeNotes: 
NodeMetaData}

NodeGate{
DiscreteLogic{
	FoxO1 *= (not Plk1) and (not AKT_H)
DiscreteLogic}
NodeGate}

InLink{
InputNode: AKT_H
LinkEffect: Repression
LinkType: Phosphorylation_Localization
LinkDescription: \textit{AKT1} mediates the translocation of \textit{FoxO1} our of the nucleus through direct phosphorylation of three conserved residues. These events create a recognition site for \textit{14-3-3} family proteins, which export and sequester \textit{FoxO1} in the cytosol \cite{Manning:2017di}.
LinkNotes: 
InLink} //AKT_H

InLink{
InputNode: Plk1
LinkEffect: Repression
LinkType: Phosphorylation_Localization
LinkDescription: \textit{Plk1} interacts with and phosphorylates \textit{FoxO1}, mainly at the G2/M phase of the cell cycle. \textit{Plk1}-mediated phosphorylation leads to the impairment of \textit{FoxO1}'s transcriptional activity in an \textit{Akt}-independent manner. \textit{Plk1}-induced \textit{FoxO1} phosphorylation causes its nuclear exclusion  \cite{Yuan:2014bi}.
LinkNotes: 
InLink} //Plk1
Node} //FoxO1

Node{
NodeMetaData{
NodeName: p21_mRNA
NodeGenes: 12575, 1026, 114851
NodeType: MRNA
NodeColor: #009900
NodeCoordinate: 12613.369582271029, 6036.500332736537
NodeDescription: Our model requires both FoxOs to induce \textit{p21\textsuperscript{Cip1}} if \textit{Myc} is active and one of the two if \textit{Myc} is OFF {\color{PineGreen} or \textit{FoxO} factors are aided by \textit{Smad} activity \cite{gomisFoxOSmadSynexpressionGroup2006}}. This is based on data showing that both \textit{FoxO3} and \textit{FoxO1} bind and induce the \textit{p21\textsuperscript{Cip1}} promoter and that loss of \textit{Myc} repression alone is not sufficient to induce \textit{p21\textsuperscript{Cip1}} \cite{seoaneIntegrationSmadForkhead2004}. {\color{NavyBlue} Finally, high levels of \textit{ZEB1} repress \textit{p21\textsuperscript{Cip1}} mRNA expression \cite{huDeltaEF1PromotesBreast2010}.} {\color{NavyBlue} Gate in model with no TGF$\beta$ signaling: \textbf{p21\_mRNA *= ((FoxO1 and FoxO3) or (not Myc and (FoxO1 or FoxO3))) and not ZEB1\_H}}
NodeNotes: 
NodeMetaData}

NodeGate{
DiscreteLogic{
	p21_mRNA *= ((FoxO1 and FoxO3) or ((SMAD2_3_4 or (not Myc)) and (FoxO1 or FoxO3))) and not ZEB1_H
DiscreteLogic}
NodeGate}

InLink{
InputNode: FoxO3
LinkEffect: Activation
LinkType: Transcription
LinkDescription: \textit{p21\textsuperscript{Cip1}} is a direct transcriptional target of \textit{FoxO3} \cite{seoaneIntegrationSmadForkhead2004}.
LinkNotes: 
InLink} //FoxO3

InLink{
InputNode: FoxO1
LinkEffect: Activation
LinkType: Transcription
LinkDescription: \textit{p21\textsuperscript{Cip1}} is a direct transcriptional target of \textit{FoxO1} \cite{seoaneIntegrationSmadForkhead2004}.
LinkNotes: 
InLink} //FoxO1

InLink{
InputNode: Myc
LinkEffect: Repression
LinkType: Transcription
LinkDescription: \textit{Myc} is a direct transcriptional repressor of the \textit{p21\textsuperscript{Cip1}} promoter (it is recruited by the DNA-binding \textit{Miz-1}) \cite{stallerRepressionP15INK4bExpression2001,seoaneMycSuppressionP212002}.
LinkNotes: 
InLink} //Myc

InLink{
InputNode: ZEB1_H
LinkEffect: Repression
LinkType: Transcription
LinkDescription:  {\color{NavyBlue} \textit{ZEB1} (old name $\delta$EF1) is a direct transcriptional repressor of the p21 promoter \cite{huDeltaEF1PromotesBreast2010}.}
LinkNotes: 
InLink} //ZEB1_H

InLink{
InputNode: SMAD2_3_4
LinkEffect: Activation
LinkType: Transcription
LinkDescription: {\color{PineGreen} \textit{Smad3–Smad4} complexes associate with \textit{FoxO} transcription factors to induce \textit{p21\textsuperscript{CIP1}} \cite{gomisFoxOSmadSynexpressionGroup2006}.}
LinkNotes: 
InLink} //SMAD2_3_4

Node} //p21_mRNA

Node{
NodeMetaData{
NodeName: TSC2
NodeGenes: 7249, 22084, 24855
NodeType: Protein
NodeColor: #cccc00
NodeCoordinate: 12842.4095329241, 5894.4758190922275
NodeDescription: Blocking \textit{TSC2} requires ongoing mitogen stimulation through \textit{AKT} and/or \textit{ERK}. In our model, \textit{TSC2} inhibition requires high (peak) \textit{AKT} activity, supported by either \textit{ERK} or basal \textit{AKT} (assuring that complete loss of \textit{AKT} activity is not impending) \cite{saxtonMTORSignalingGrowth2017}.
NodeNotes: 
NodeMetaData}

NodeGate{
DiscreteLogic{
	TSC2 *= (not AKT_H) or (not (AKT_B or ERK))
DiscreteLogic}
NodeGate}

InLink{
InputNode: ERK
LinkEffect: Repression
LinkType: Phosphorylation
LinkDescription: \textit{ERK} phosphorylates \textit{TSC2} directly, causing dissociation of the complex and inhibition of its activity \cite{maPhosphorylationFunctionalInactivation2005}. In addition, the \textit{ERK} target \textit{p90RSK} can also inactivate \textit{TSC2} \cite{rouxTumorpromotingPhorbolEsters2004}.
LinkNotes: 
InLink} //ERK

InLink{
InputNode: AKT_B
LinkEffect: Repression
LinkType: Phosphorylation
LinkDescription: \textit{TSC2} is phosphorylated by  \textit{AKT1}, inhibiting it by dissociating  \textit{TSC2} from lysosomal membranes \cite{inokiTSC2PhosphorylatedInhibited2002}, where it stimulates GTP hydrolysis of the small GTPase  \textit{Rheb}, this inactivating it \cite{saxtonMTORSignalingGrowth2017}.
LinkNotes: 
InLink} //AKT_B

InLink{
InputNode: AKT_H
LinkEffect: Repression
LinkType: Phosphorylation
LinkDescription: \textit{TSC2} is phosphorylated by  \textit{AKT1}, inhibiting it by dissociating  \textit{TSC2} from lysosomal membranes \cite{inokiTSC2PhosphorylatedInhibited2002}, where it stimulates GTP hydrolysis of the small GTPase  \textit{Rheb}, this inactivating it \cite{saxtonMTORSignalingGrowth2017}.
LinkNotes: 
InLink} //AKT_H
Node} //TSC2

Node{
NodeMetaData{
NodeName: PRAS40
NodeGenes: 84335, 67605, 292887
NodeType: Protein
NodeColor: #cccc00
NodeCoordinate: 12769.55239006696, 5938.630868520927
NodeDescription: \textit{PRAS40} is inhibited by peak \textit{AKT1} activity aided by either basal \textit{AKT1} (meaning \textit{AKT\_H} is on its way down), or ongoing \textit{mTORC1} activation. Both \textit{AKT1} and \textit{mTORC1} phosphorylate \textit{PRAS40}, leading to its dissociation from \textit{mTORC1} \cite{wizaRolePRAS40Akt2012}.
NodeNotes: 
NodeMetaData}

NodeGate{
DiscreteLogic{
	PRAS40 *= (not AKT_H) and ((not mTORC1) or (not AKT_B))
DiscreteLogic}
NodeGate}

InLink{
InputNode: AKT_B
LinkEffect: Repression
LinkType: Phosphorylation
LinkDescription: \textit{PRAS40} is phosphorylated by \textit{AKT}, triggering its dissociation from \textit{mTORC1} \cite{vanderhaarInsulinSignallingMTOR2007}.
LinkNotes: 
InLink} //AKT_B

InLink{
InputNode: AKT_H
LinkEffect: Repression
LinkType: Phosphorylation
LinkDescription: \textit{PRAS40} is an inhibitory component of the \textit{mTORC1} complex. It is phosphorylated by \textit{AKT}, triggering its dissociation from \textit{mTORC1} and loss of \textit{mTORC1} inhibition \cite{vanderhaarInsulinSignallingMTOR2007}.
LinkNotes: 
InLink} //AKT_H

InLink{
InputNode: mTORC1
LinkEffect: Repression
LinkType: Phosphorylation
LinkDescription: \textit{PRAS40} is a substrate of the \textit{mTORC1} kinase; its phosphorylation aids its dissociation from \textit{mTORC1} and its sequestration by 14-3-3 proteins \cite{fonsecaPRAS40TargetMammalian2007}.
LinkNotes: 
InLink} //mTORC1
Node} //PRAS40

Node{
NodeMetaData{
NodeName: DAG
NodeGenes: 
NodeType: Metabolite
NodeColor: #cccc00
NodeCoordinate: 12726.016629126498, 5894.4758190922275
NodeDescription: Membrane-bound, active \textit{PLC}$\gamma$ is responsible for converting phosphatidylinositol(4,5)P2 (\textit{PIP2}) to the second messenger diacylglycerol (\textit{DAG}), along with \textit{IP3} \cite{Gresset:2012hm}.
NodeNotes: 
NodeMetaData}

NodeGate{
DiscreteLogic{
	DAG *= PLCgamma
DiscreteLogic}
NodeGate}

InLink{
InputNode: PLCgamma
LinkEffect: Activation
LinkType: Catalysis
LinkDescription: Membrane-bound, active \textit{PLC}$\gamma$ is responsible for converting phosphatidylinositol(4,5)P2 (\textit{PIP2}) to the second messenger diacylglycerol (\textit{DAG}), along with \textit{IP3} \cite{Gresset:2012hm}.
LinkNotes: 
InLink} //PLCgamma
Node} //DAG

Node{
NodeMetaData{
NodeName: Rheb
NodeGenes: 
NodeType: GTPase
NodeColor: #cccc00
NodeCoordinate: 12844.9311245476, 5938.630868520927
NodeDescription: \textit{PKC} (and \textit{DAG})-dependent activation of \textit{mTORC1} recruits \textit{mTORC1} to the site of \textit{Rheb} activity (to prenuclear lysosomes), while \textit{AKT} and \textit{ERK}-mediated \textit{TSC2} inhibition guarantees that \textit{Rheb} remains potent \cite{inokiRhebGTPaseDirect2003,liuCoordinatedActivationClassical2017,demetriadesLysosomalRecruitmentTSC22016}.
NodeNotes: 
NodeMetaData}

NodeGate{
DiscreteLogic{
	Rheb *= (not TSC2) and DAG
DiscreteLogic}
NodeGate}

InLink{
InputNode: TSC2
LinkEffect: Repression
LinkType: GAP_Activity
LinkDescription: \textit{TSC2}, a key component of the heterotrimeric \textit{TSC} complex, is a GTPase activating protein (GAP) that induces ATP hydrolysis and deactivation of the small GTPase \textit{Rheb} \cite{inokiRhebGTPaseDirect2003}.
LinkNotes: 
InLink} //TSC2

InLink{
InputNode: DAG
LinkEffect: Activation
LinkType: Indirect
LinkDescription: The second messenger \textit{DAG} activates both classical and novel \textit{PKC}s. One of its targets, \textit{PKC}$\eta$, is responsible for the translocation and accumulation of \textit{mTORC1} to perinuclear lysosomes, where the majority of \textit{Rheb} is anchored. Thus, \textit{DAG} brings \textit{Rheb} in proximity with its target, \textit{mTORC1} \cite{liuCoordinatedActivationClassical2017}.
LinkNotes: 
InLink} //DAG
Node} //Rheb

Node{
NodeMetaData{
NodeName: mTORC1
NodeGenes: 
NodeType: Protein_Complex
NodeColor: #cccc00
NodeCoordinate: 12810.072307233531, 5985.010518678698
NodeDescription: \textit{mTORC1} is activated by mitogenic signals via \textit{Rheb} in the absence of \textit{PRAS40}. This, however, also requires inactivation of \textit{Merlin} independently of \textit{RTK}-induced signals. In addition, \textit{E2F1} can promote \textit{mTORC1} activity. Finally, the mitotic \textit{Cyclin B} and its \textit{Cdk1} kinase can also activate \textit{mTORC1}, aided by \textit{GSK3}.
NodeNotes: 
NodeMetaData}

NodeGate{
DiscreteLogic{
	mTORC1 *= (not Casp3) and ((((Rheb and (not PRAS40)) and (not Merlin)) or E2F1) or ((CyclinB and Cdk1) and GSK3))
DiscreteLogic}
NodeGate}

InLink{
InputNode: PRAS40
LinkEffect: Repression
LinkType: Inhibitory_Binding
LinkDescription: \textit{PRAS40} is an inhibitory component of the \textit{mTORC1} complex, removed by phosphorylation by \textit{AKT} or \textit{mTORC1} itself \cite{saxtonMTORSignalingGrowth2017}.
LinkNotes: 
InLink} //PRAS40

InLink{
InputNode: Rheb
LinkEffect: Activation
LinkType: Complex_Formation
LinkDescription: The \textit{Rheb} small GTPase binds \textit{mTORC1} directly and activates the complex \cite{longRhebBindsRegulates2005}.
LinkNotes: 
InLink} //Rheb

InLink{
InputNode: GSK3
LinkEffect: Activation
LinkType: Indirect
LinkDescription: During mitosis, \textit{mTORC1} is activated by the G2/M-specific phosphorylation of \textit{Raptor}, a component of \textit{mTORC1}, by \textit{CyclinB / Cdk1} complexes, aided by \textit{GSK3} \cite{ramirez-valleMitoticRaptorPromotes2010}.
LinkNotes: 
InLink} //GSK3

InLink{
InputNode: Merlin
LinkEffect: Repression
LinkType: Complex_Process
LinkDescription: {\textit{Merlin} suppresses \textit{mTORC1} activity via an unknown mechanism that appears to be independent of \textit{PI3K/AKT} or of \textit{TSC2} inhibition \cite{jamesNF2MerlinNovel2009}, and it suppression appears to be critical for integrin-mediated \textit{mTORC1} activation \cite{lopez-lagoLossTumorSuppressor2009}.}
LinkNotes: 
InLink} //Merlin

InLink{
InputNode: E2F1
LinkEffect: Activation
LinkType: Localization
LinkDescription: \textit{E2F1} induces \textit{mTORC1} activity by inducing \textit{mTORC1} translocation to late endosomes. This effect does not require \textit{AKT} and is not blocked by high levels of \textit{TSC2} \cite{realE2F1RegulatesCellular2011}.
LinkNotes: 
InLink} //E2F1

InLink{
InputNode: CyclinB
LinkEffect: Activation
LinkType: Indirect
LinkDescription: During mitosis, \textit{mTORC1} is activated by the G2/M-specific phosphorylation of \textit{Raptor}, a component of \textit{mTORC1}, by \textit{CyclinB / Cdk1} complexes, aided by \textit{GSK3} \cite{ramirez-valleMitoticRaptorPromotes2010}.
LinkNotes: 
InLink} //CyclinB

InLink{
InputNode: Cdk1
LinkEffect: Activation
LinkType: Indirect
LinkDescription: During mitosis, \textit{mTORC1} is activated by the G2/M-specific phosphorylation of \textit{Raptor}, a component of \textit{mTORC1}, by \textit{CyclinB / Cdk1} complexes, aided by \textit{GSK3} \cite{ramirez-valleMitoticRaptorPromotes2010}.
LinkNotes: 
InLink} //Cdk1

InLink{
InputNode: Casp3
LinkEffect: Repression
LinkType: Proteolysis
LinkDescription: \textit{Raptor}, a key component of the \textit{mTORC1} complex, is cleaved and inhibited by \textit{Caspase 3} \cite{martinCaspasemediatedCleavageRaptor2016}.
LinkNotes: 
InLink} //Casp3
Node} //mTORC1

Node{
NodeMetaData{
NodeName: S6K
NodeGenes: 
NodeType: Kinase
NodeColor: #cccc00
NodeCoordinate: 12844.9311245476, 6031.390168836469
NodeDescription: \textit{S6K} is activated by \textit{mTORC1} in the absence of \textit{Caspase 3}.
NodeNotes: 
NodeMetaData}

NodeGate{
DiscreteLogic{
	S6K *= (not Casp3) and mTORC1
DiscreteLogic}
NodeGate}

InLink{
InputNode: mTORC1
LinkEffect: Activation
LinkType: Phosphorylation
LinkDescription: \textit{mTORC1} phosphorylates and activates 40S ribosomal S6 kinases (\textit{S6K}s) \cite{maMolecularMechanismsMTORmediated2009}.
LinkNotes: 
InLink} //mTORC1

InLink{
InputNode: Casp3
LinkEffect: Repression
LinkType: Proteolysis
LinkDescription: \textit{S6K} is cleaved and inhibited by \textit{Caspase 3} \cite{dharProteolyticCleavageP702009}.
LinkNotes: 
InLink} //Casp3
Node} //S6K

Node{
NodeMetaData{
NodeName: h_4EBP1
NodeGenes: 
NodeType: Protein
NodeColor: #cccc00
NodeCoordinate: 12733.024179020844, 5987.565600628732
NodeDescription: {\color{PineGreen} \textit{4EBP1}, or eukaryotic translation initiation factor 4E-binding protein 1, binds and sequesters the initiation factor \textit{eIF4F} and thus limits translation. \textit{mTORC1} phosphorylates and deactivates \textit{4EBP} to upregulate protein biosynthesis \cite{saxtonMTORSignalingGrowth2017}. While in our previous models this protein was implicit along the  \textit{mTORC1} $\rightarrow$ \textit{eIF4F} link \cite{sizekBooleanModelGrowth2019,gubermanBooleanModelAnchorage2020}, we include it here because \textit{TGF$\beta$} signaling induces \textit{4EBP1} via \textit{SMAD4} to block proliferative metabolism \cite{azar4EBP1TargetSmad42009}.}
NodeNotes: 
NodeMetaData}

NodeGate{
DiscreteLogic{
	h_4EBP1 *= (not mTORC1) or SMAD2_3_4
DiscreteLogic}
NodeGate}

InLink{
InputNode: mTORC1
LinkEffect: Repression
LinkType: Phosphorylation
LinkDescription: \textit{mTORC1} phosphorylates \textit{4EBP}, triggering its dissociation from \textit{eIF4F} \cite{saxtonMTORSignalingGrowth2017}.
LinkNotes: 
InLink} //mTORC1

InLink{
InputNode: SMAD2_3_4
LinkEffect: Repression
LinkType: Transcription
LinkDescription: {\color{PineGreen}\textit{4EBP1} is a transcriptional target of \textit{SMAD4}, and its increase is critical for \textit{TGF-$\beta$} mediated inhibition of proliferation \cite{azar4EBP1TargetSmad42009}.}
LinkNotes: 
InLink} //SMAD2_3_4
Node} //h_4EBP1

Node{
NodeMetaData{
NodeName: eIF4E
NodeGenes: 
NodeType: Protein
NodeColor: #cccc00
NodeCoordinate: 12733.024179020844, 6036.500332736537
NodeDescription: \textit{eIF4E} is activated by \textit{mTORC1}-mediated repression {\color{PineGreen} of \textit{4EBP1}, which normally binds to it and blocks its activity} \cite{saxtonMTORSignalingGrowth2017}. \textit{eIF4E} is cleaved and deactivated by \textit{Caspase 3} \cite{bushellCaspase3NecessarySufficient1999}. {\color{NavyBlue} Gate in model with no TGF$\beta$ signaling: \textbf{eIF4E *= mTORC1 and not Casp3}}
NodeNotes: 
NodeMetaData}

NodeGate{
DiscreteLogic{
	eIF4E *= (not Casp3) and (not h_4EBP1)
DiscreteLogic}
NodeGate}

InLink{
InputNode: h_4EBP1
LinkEffect: Repression
LinkType: Inhibitory_Binding
LinkDescription: {\color{PineGreen}\textit{mTORC1}-phosphorylated \textit{4EBP} dissociates from \textit{eIF4F}, allowing it to initiate translation \cite{saxtonMTORSignalingGrowth2017}.}
LinkNotes: 
InLink} //h_4EBP1

InLink{
InputNode: Casp3
LinkEffect: Repression
LinkType: Proteolysis
LinkDescription: \textit{eIF4E} is cleaved and inhibited by \textit{Caspase 3} \cite{bushellCaspase3NecessarySufficient1999}.
LinkNotes: 
InLink} //Casp3
Node} //eIF4E

Node{
NodeMetaData{
NodeName: GSK3
NodeGenes: 
NodeType: Kinase
NodeColor: #009900
NodeCoordinate: 12488.634685723322, 5981.670733856546
NodeDescription: \textit{GSK3} activity can be completely blocked by peak \textit{AKT} activation ( \textit{AKT\_H}), or by the joint action of  \textit{S6K} and  \textit{ERK}.
NodeNotes: 
NodeMetaData}

NodeGate{
DiscreteLogic{
	GSK3 *= (not AKT_H) and (not (S6K and ERK))
DiscreteLogic}
NodeGate}

InLink{
InputNode: ERK
LinkEffect: Repression
LinkType: Phosphorylation
LinkDescription: \textit{ERK} binds and phosphorylates \textit{GSK3}$\beta$ at Thr-43, which primes it for subsequent phosphorylation by the \textit{ERK} target \textit{p90RSK} at Ser-9, which inactivates \textit{GSK3}$\beta$ \cite{dingErkAssociatesPrimes2005}.
LinkNotes: 
InLink} //ERK

InLink{
InputNode: AKT_H
LinkEffect: Repression
LinkType: Phosphorylation
LinkDescription: \textit{AKT} blocks \textit{GSK3} kinase activity via an inhibitory phosphorylation on the amino terminus, which blocks the substrate accessibility of \textit{GSK3} \cite{Manning:2017di}.
LinkNotes: 
InLink} //AKT_H

InLink{
InputNode: S6K
LinkEffect: Repression
LinkType: Phosphorylation
LinkDescription: \textit{GSK3} is a direct phosphorylation target of \textit{S6K1}, resulting in its inhibition \cite{Zhang:2006bw}.
LinkNotes: 
InLink} //S6K
Node} //GSK3

Node{
NodeMetaData{
NodeName: Integrin
NodeGenes: 
NodeType: Receptor
NodeColor: mediumblue
NodeCoordinate: 12030.124241923128, 5646.688778685359
NodeDescription: Integrins are a superfamily of heterodimeric cell adhesion receptors that bind to extracellular matrix ligands, cell-surface ligands, and soluble ligands. Upon ligand binding, integrins transduce biomechanical information to the cell interior \cite{takadaIntegrins2007}.
NodeNotes: 
NodeMetaData}

NodeGate{
DiscreteLogic{
	Integrin *= ECM
DiscreteLogic}
NodeGate}

InLink{
InputNode: ECM
LinkEffect: Activation
LinkType: Ligand_Binding
LinkDescription: {\textit{Integrin} activation and signaling requires \textit{integrin-ECM} attachment \cite{schwartzIntegrinsExtracellularMatrix2010}.}
LinkNotes: 
InLink} //ECM
Node} //Integrin

Node{
NodeMetaData{
NodeName: ILK
NodeGenes: 
NodeType: Kinase
NodeColor: mediumblue
NodeCoordinate: 12113.803664762774, 5736.688778685359
NodeDescription: {\color{PineGreen} Integrin-linked kinase \textit{ILK} interacts with the cytoplasmic domain of $\beta$1 integrins, and acrs as a scaffold connecting integrins to the actin cytoskeleton and other signalling pathways \cite{hanniganIntegrinlinkedKinaseCancer2005}.}
NodeNotes: 
NodeMetaData}

NodeGate{
DiscreteLogic{
	ILK *= Integrin
DiscreteLogic}
NodeGate}

InLink{
InputNode: Integrin
LinkEffect: Activation
LinkType: Binding_Localization
LinkDescription: {\color{PineGreen} Integrin-mediated adhesion to the ECM recruits and activates  \textit{ILK} \cite{hanniganIntegrinlinkedKinaseCancer2005}.}
LinkNotes: 
InLink} //Integrin
Node} //ILK

Node{
NodeMetaData{
NodeName: FAK
NodeGenes: 
NodeType: Kinase
NodeColor: mediumblue
NodeCoordinate: 12030.124241923128, 5691.688778685359
NodeDescription: \textit{FAK} is activated at integrin-ECM attachment sites in the absence of \textit{Caspase 3}-mediated cleavage and \textit{Cyclin B/Cdk1} activity \cite{mitraFocalAdhesionKinase2005,gervaisCaspasesCleaveFocal1998,yamakitaDissociationFAKP1301999}.
NodeNotes: 
NodeMetaData}

NodeGate{
DiscreteLogic{
	FAK *= ((not Casp3) and (not (Cdk1 and CyclinB))) and Integrin
DiscreteLogic}
NodeGate}

InLink{
InputNode: Integrin
LinkEffect: Activation
LinkType: Phosphorylation
LinkDescription: {\textit{Integrin} activation leads to recruitment and phosphorylation of the Focal Adhesion Kinase (\textit{FAK}) \cite{mitraFocalAdhesionKinase2005}, one of its key signaling mediators.}
LinkNotes: 
InLink} //Integrin

InLink{
InputNode: CyclinB
LinkEffect: Repression
LinkType: Indirect
LinkDescription: {During mitosis, cells detach most of their focal adhesions and round up. This process is \textit{Cdk1/Cyclin B} dependent \cite{jonesCellAdhesionRegulated2018}, and it leads to the dissociation of focal adhesion complex components including focal adhesion kinase (\textit{FAK}), \textit{paxillin}, and \textit{CAS}. These proteins all change their phosphorylation status by losing active tyrosine and gaining inhibitory serine/threonine phosphorylation \cite{yamakitaDissociationFAKP1301999}.}
LinkNotes: 
InLink} //CyclinB

InLink{
InputNode: Cdk1
LinkEffect: Repression
LinkType: Indirect
LinkDescription: {During mitosis, cells detach most of their focal adhesions and round up. This process is \textit{Cdk1/Cyclin B} dependent \cite{jonesCellAdhesionRegulated2018}, and it leads to the dissociation of focal adhesion complex components including focal adhesion kinase (\textit{FAK}), \textit{paxillin}, and \textit{CAS}. These proteins all change their phosphorylation status by losing active tyrosine and gaining inhibitory serine/threonine phosphorylation \cite{yamakitaDissociationFAKP1301999}.}
LinkNotes: 
InLink} //Cdk1

InLink{
InputNode: Casp3
LinkEffect: Repression
LinkType: Proteolysis
LinkDescription: {Caspase 3 cleaves and deactivates \textit{FAK} during apoptisis by separating its tyrosine kinase from its focal adhesion targeting domain. These fragments further suppress phosphorylation of intact \textit{FAK} \cite{gervaisCaspasesCleaveFocal1998}.}
LinkNotes: 
InLink} //Casp3
Node} //FAK

Node{
NodeMetaData{
NodeName: Src
NodeGenes: 
NodeType: Kinase
NodeColor: mediumblue
NodeCoordinate: 12113.803664762774, 5656.657212204459
NodeDescription:  \textit{Src} is activated by \textit{FAK} or \textit{RTKs} at sites of integrin-ECM attachments \cite{mitraIntegrinregulatedFAKSrcSignaling2006,bromannInterplaySrcFamily2004}{\color{PineGreen}, or by \textit{TGF$\beta$} signaling \cite{ungefrorenDifferentialRolesSrc2011}}. In addition, \textit{Cyclin B / Cdk1} phosphorylate \textit{Src} during mitosis \cite{stoverCdc2mediatedModulationPp60csrc1994}. {\color{NavyBlue} Gate in model with no TGF$\beta$ signaling: \textbf{Src *= (Integrin and (RTK or FAK)) or (Cdk1 and CyclinB)}}
NodeNotes: 	integrin-dependent: Src *= ((Integrin and (RTK or FAK or (TGF_bRI and TGF_bRII))) or (Cdk1 and CyclinB))
NodeMetaData}

NodeGate{
DiscreteLogic{
	Src *= ((Integrin and (RTK or FAK)) or (Cdk1 and CyclinB)) or (TGF_bRI and TGF_bRII)
DiscreteLogic}
NodeGate}

InLink{
InputNode: Integrin
LinkEffect: Activation
LinkType: Phosphorylation_Localization
LinkDescription: {\textit{FAK} phosphorylation at Y397 at sites of \textit{integrin-ECM} adhesion creates a high-affinity binding site for \textit{Src}, which leads to the assembly of a \textit{FAK–Src} signaling complex \cite{mitraIntegrinregulatedFAKSrcSignaling2006}.}
LinkNotes: 
InLink} //Integrin

InLink{
InputNode: RTK
LinkEffect: Activation
LinkType: Localization
LinkDescription: {\textit{RTKs} cooperate with \textit{integrins} to recruit and activate \textit{Src} kinases, which in turn help potentiate \textit{RTK} signaling. Thus, in our model \textit{Src} may be activated by basal \textit{RTK} activity, and is, in turn, required for peak \textit{RTK} activation \cite{bromannInterplaySrcFamily2004}.}
LinkNotes: 
InLink} //RTK

InLink{
InputNode: FAK
LinkEffect: Activation
LinkType: Phosphorylation_Localization
LinkDescription: {\textit{FAK} phosphorylation at Y397 at sites of \textit{integrin-ECM} adhesion creates a high-affinity binding site for \textit{Src}, which leads to the assembly of a \textit{FAK–Src} signaling complex \cite{mitraIntegrinregulatedFAKSrcSignaling2006}.}
LinkNotes: 
InLink} //FAK

InLink{
InputNode: TGF_bRII
LinkEffect: Activation
LinkType: Binding_Localization
LinkDescription: {\color{PineGreen} \textit{TGF$\beta$} activates \textit{Src} via active \textit{T$\beta$RI}/\textit{T$\beta$RII} complexes \cite{ungefrorenDifferentialRolesSrc2011}.}
LinkNotes: 21225226
InLink} //TGF_bRII

InLink{
InputNode: TGF_bRI
LinkEffect: Activation
LinkType: Binding_Localization
LinkDescription: {\color{PineGreen} \textit{TGF$\beta$} activates \textit{Src} via active \textit{T$\beta$RI}/\textit{T$\beta$RII} complexes \cite{ungefrorenDifferentialRolesSrc2011}.}
LinkNotes: 21225226
InLink} //TGF_bRI

InLink{
InputNode: CyclinB
LinkEffect: Activation
LinkType: Phosphorylation
LinkDescription: {Mitotic \textit{Cyclin B/Cdk1} complexes phosphorylate and activate \textit{c-Src} during mitosis \cite{stoverCdc2mediatedModulationPp60csrc1994}.}
LinkNotes: 
InLink} //CyclinB

InLink{
InputNode: Cdk1
LinkEffect: Activation
LinkType: Phosphorylation
LinkDescription: {Mitotic \textit{Cyclin B/Cdk1} complexes phosphorylate and activate \textit{c-Src} during mitosis \cite{stoverCdc2mediatedModulationPp60csrc1994}.}
LinkNotes: 
InLink} //Cdk1
Node} //Src

Node{
NodeMetaData{
NodeName: Nectin3
NodeGenes: 
NodeType: CAM
NodeColor: mediumblue
NodeCoordinate: 11850.575490367994, 5646.688778685359
NodeDescription: \textit{Nectins} form weak adhesions between adjacent cells by binding to \textit{Nectins} on other cells and promoting local membrane ruffling that is required for adherens junction formation \cite{takaiNectinsNectinlikeMolecules2003}. As downstream effects of \textit{Nectin3} - \textit{Nectin}  binding between two cells do not require tight junction formation and high cell density, \textit{Nectin3} activation in our model only requires the presence of some neighbors.
NodeNotes: 
NodeMetaData}

NodeGate{
DiscreteLogic{
	Nectin3 *= CellDensity_Low or CellDensity_High
DiscreteLogic}
NodeGate}

InLink{
InputNode: CellDensity_High
LinkEffect: Activation
LinkType: Enforced_Env
LinkDescription: Nectins avtivate by forming weak adhesions between adjacent cells \cite{takaiNectinsNectinlikeMolecules2003}.
LinkNotes: 
InLink} //CellDensity_High

InLink{
InputNode: CellDensity_Low
LinkEffect: Activation
LinkType: Enforced_Env
LinkDescription: Nectins avtivate by forming weak adhesions between adjacent cells \cite{takaiNectinsNectinlikeMolecules2003}.
LinkNotes: 
InLink} //CellDensity_Low
Node} //Nectin3

Node{
NodeMetaData{
NodeName: Necl5
NodeGenes: 
NodeType: Protein
NodeColor: mediumblue
NodeCoordinate: 11932.004061796564, 5665.836321478313
NodeDescription: {\textit{Necl-5} activity is controlled by co-localization with focal adhesions where it binds \textit{Spry2} and aids receptor tyrosine kinase signaling \cite{ogitaCellAdhesionMolecules2010}. We modeled this by turning the \textit{Necl-5} node ON when the \textit{Focal Adhesions} node is ON (indicating strong attachments that pull on the ECM and can form stress fibers), or in the absence of cell-cell adhesions at all sites of cell ECM-adhesion (i.e, fully surrounded with no free edge).}
NodeNotes: 
NodeMetaData}

NodeGate{
DiscreteLogic{
	Necl5 *= FocalAdhesions or (not (Nectin3 and CellDensity_High))
DiscreteLogic}
NodeGate}

InLink{
InputNode: CellDensity_High
LinkEffect: Repression
LinkType: Enforced_Env
LinkDescription: {At high cell density, adherens junctions that surround the cell suppress integrin-mediated activation and recruitment of \textit{Necl-5} to the cell surface across the entire cell, which releases its block on \textit{Spry2} \cite{ogitaCellAdhesionMolecules2010}.}
LinkNotes: 
InLink} //CellDensity_High

InLink{
InputNode: Nectin3
LinkEffect: Repression
LinkType: Unbinding
LinkDescription: {\textit{Necl-5} interacts with \textit{Nectin3} on neighboring cells (\textit{Nectin 3} in our model is a proxy for this, as it is activated by cell-cell contacts), which promotes downstream reorganization of the cytoskeleton to aid adherens junction formation, which, in turn releases \textit{Necl-5} from these adhesions \cite{ogitaCellAdhesionMolecules2010}.}
LinkNotes: 
InLink} //Nectin3

InLink{
InputNode: FocalAdhesions
LinkEffect: Activation
LinkType: Localization
LinkDescription: {\textit{Necl-5} is recruited to focal adhesions at the leading edge of cells by direct interactions with integrins \cite{minamiNecl5PoliovirusReceptor2007}. This localization is important for its downstream effects.}
LinkNotes: 
InLink} //FocalAdhesions
Node} //Necl5

Node{
NodeMetaData{
NodeName: SPRY2
NodeGenes: 
NodeType: Protein
NodeColor: mediumblue
NodeCoordinate: 12109.628063102964, 5837.832296830914
NodeDescription: \textit{SPRY2} (\textit{Sprouty 2}) is a negative regulator of growth factor-induced signaling, especially \textit{Ras/MAPK} \cite{kajitaRegulationPlateletderivedGrowth2007}.
NodeNotes: 
NodeMetaData}

NodeGate{
DiscreteLogic{
	SPRY2 *= not Necl5 and RTK and Src 
DiscreteLogic}
NodeGate}

InLink{
InputNode: Necl5
LinkEffect: Repression
LinkType: Inhibitory_Binding
LinkDescription: {\textit{Necl-5} localized to integrin clusters binds to and blocks the activity of \textit{SPRY2} \cite{kajitaRegulationPlateletderivedGrowth2007}.}
LinkNotes: 
InLink} //Necl5

InLink{
InputNode: RTK
LinkEffect: Activation
LinkType: Localization 
LinkDescription: {\color{NavyBlue} \textit{Sprouty} proteins are activated by ligand-bound RTKs to modulate / inhibit downstream MAPK signaling  \cite{masonSproutyProteinsMultifaceted2006}. }
LinkNotes: 
InLink} //RTK
InLink{
InputNode: Src
LinkEffect: Activation
LinkType: Phosphorylation 
LinkDescription: {\color{NavyBlue} Growth factor-induced tyrosine phosphorylation of \textit{Spry2} is mediated by a \textit{Src}-like kinase \cite{masonSproutyProteinsMultifaceted2006}.}
LinkNotes: 
InLink} //Src
Node} //SPRY2

Node{
NodeMetaData{
NodeName: J_Ecadherin
NodeGenes: 
NodeType: CAM
NodeColor: mediumblue
NodeCoordinate: 11853.427311804207, 5706.688778685359
NodeDescription: \textit{E-cadherin} proteins are adhesion molecules required for adherens junction formation. The presence of juncitonal \textit{E-cadherin} (J\_Ecadherin = ON) in our model requires {\color{NavyBlue}\textit{E-cadherin} mRNA expression}, \textit{Nectin3}-mediated sensing of contact with neighboring cells (binding to nectins) \cite{ogitaCellAdhesionMolecules2010} and inactive Caspase 3 \cite{steinhusenCleavageSheddingEcadherin2001}.
NodeNotes: LOGIC CHANGED 
NodeMetaData}

NodeGate{
DiscreteLogic{
	J_Ecadherin *= (not Casp3) and (Nectin3 and (Ecadherin_mRNA_H or Ecadherin_mRNA))
DiscreteLogic}
NodeGate}

InLink{
InputNode: Ecadherin_mRNA
LinkEffect: Activation
LinkType: Translation
LinkDescription: {\color{NavyBlue} \textit{E-cadherin} mRNA expression is required for maintenance of \textit{E-cadherin} protein.}
LinkNotes: 
InLink} //Ecadherin_mRNA
InLink{
InputNode: Ecadherin_mRNA_H
LinkEffect: Activation
LinkType: Translation
LinkDescription: {\color{NavyBlue} \textit{E-cadherin} mRNA expression is required for maintenance of \textit{E-cadherin} protein.}
LinkNotes: 
InLink} //Ecadherin_mRNA_H

InLink{
InputNode: Nectin3
LinkEffect: Activation
LinkType: Binding_Localization
LinkDescription: {Cadherins are recruited to cell-cell adhesions formed by \textit{Nectin3-nectin} interactions between neighboring cells, where they bind to cadherins on adjacent cells to form AJs \cite{ogitaCellAdhesionMolecules2010}.}
LinkNotes: 
InLink} //Nectin3

InLink{
InputNode: Casp3
LinkEffect: Repression
LinkType: Proteolysis
LinkDescription: {Caspase 3 cleaves junctional E-cadherin, dissociating it from the cell surface and blocking its ability to form adherens junctions \cite{steinhusenCleavageSheddingEcadherin2001}.}
LinkNotes: 
InLink} //Casp3
Node} //J_Ecadherin

Node{
NodeMetaData{
NodeName: J_bcatenin
NodeGenes: 
NodeType: Protein
NodeColor: mediumblue
NodeCoordinate: 11910.575490367994, 5779.802262590687
NodeDescription: Junctional \textit{E-cadherin} proteins binds to and recruits/sequesters \textit{$\beta$-catenin} to adherens junctions. This negatively regulates {$\beta$-catenin} mediated transcription, but aids adherens junction formation \cite{tianECadherinCateninComplex2011}. Here we assume that \textit{$\beta$-catenin}  is localized to cell-cell junctions (\textit{J\_bcatenin} = ON) as long as there are \textit{E-cadherin}-mediated attachments to neighboring cells (even if a cell is not fully surrounded) and \textit{Caspase 3} is inactive \cite{steinhusenApoptosisinducedCleavageVCatenin2000}.
NodeNotes: 
NodeMetaData}

NodeGate{
DiscreteLogic{
	J_bcatenin *= (not Casp3) and J_Ecadherin
DiscreteLogic}
NodeGate}

InLink{
InputNode: J_Ecadherin
LinkEffect: Activation
LinkType: Persistence
LinkDescription: {Junctional \textit{E-cadherins} recruits/sequester \textit{$\beta$-catenin} to adherens junctions \cite{tianECadherinCateninComplex2011}.}
LinkNotes: 
InLink} //J_Ecadherin

InLink{
InputNode: Casp3
LinkEffect: Repression
LinkType: Proteolysis
LinkDescription: {Active \textit{Caspase 3} cleaves \textit{$\beta$-catenin} into several fragments that lose their transcriptional activity and become localized to the cytoplasm \cite{steinhusenApoptosisinducedCleavageVCatenin2000}.}
LinkNotes: 
InLink} //Casp3
Node} //J_bcatenin

Node{
NodeMetaData{
NodeName: J_acatenin
NodeGenes: 
NodeType: Adaptor_Protein
NodeColor: mediumblue
NodeCoordinate: 11939.806828957107, 5843.730572229709
NodeDescription: Junctional \textit{$\beta$-catenin} binds to and recruitcs \textit{$\alpha$-catenin} to adherens junctions. \textit{$\alpha$-catenin} links \textit{$\beta$-catenin} to the actin cytoskeleton to stabilize adherens junctions \cite{tianECadherinCateninComplex2011}.
NodeNotes: 
NodeMetaData}

NodeGate{
DiscreteLogic{
	J_acatenin *= J_bcatenin
DiscreteLogic}
NodeGate}

InLink{
InputNode: J_bcatenin
LinkEffect: Activation
LinkType: Complex_Formation
LinkDescription: Junctional \textit{$\beta$-catenin} binds to and recruitcs \textit{$\alpha$-catenin} to adherens junctions \cite{tianECadherinCateninComplex2011}.
LinkNotes: 
InLink} //J_bcatenin
Node} //J_acatenin

Node{
NodeMetaData{
NodeName: FocalAdhesions
NodeGenes: 
NodeType: Macro_Structure
NodeColor: lightskyblue
NodeCoordinate: 12066.229236602716, 5941.012051486537
NodeDescription: \textit{Focal adhesions} form at sites of \textit{Integrin-ECM} attachment and clustering \cite{geigerEnvironmentalSensingFocal2009}. In order to take into account the effect of stiff ECM \cite{plotnikovForceFluctuationsFocal2012} as well as positive feedback between focal adhesion formation and horizontal cell polarization that creates an active leading edge, here we assume that force-generating Focal Adhesion formation requires ECM-Integrin attachments and \textit{FAK} \cite{kleinschmidtFocalAdhesionKinase2017}, and either strong traction force generation supported by a stiff ECM, or the existence of a leading edge with active \textit{Rac1} \cite{pasaperaRac1DependentPFocal2015} and \textit{IQGAP1} \cite{kozlovaIQGAP1RegulatesHyaluronanmediated2012,kohnoIQGAP1LinksPDGF2013,foroutannejadNovelRoleIQGAP12014} supported by \textit{YAP}-mediated upregulation of adhesion and focal adhesion-associated proteins \cite{nardoneYAPRegulatesCell2017}.
NodeNotes: 
NodeMetaData}

NodeGate{
DiscreteLogic{
	FocalAdhesions *= ((Integrin and FAK) and ECM) and (Stiff_ECM or ((YAP and Rac1) and IQGAP1_LeadingE))
DiscreteLogic}
NodeGate}

InLink{
InputNode: ECM
LinkEffect: Activation
LinkType: Localization
LinkDescription: {\textit{Focal adhesions} form at sites of \textit{Integrin-ECM} attachment and clustering \cite{geigerEnvironmentalSensingFocal2009}.}
LinkNotes: 
InLink} //ECM

InLink{
InputNode: Stiff_ECM
LinkEffect: Activation
LinkType: Localization
LinkDescription: {Adhesion to stiff ECM engages the \textit{FAK/phosphopaxillin/vinculin} pathway, which generate a fluctuating “tugging” action on the ECM and probe ECM rigidity to aid \textit{focal adhesion} formation and migration towards regions of stiffer ECM (durotaxis) \cite{plotnikovForceFluctuationsFocal2012}.}
LinkNotes: 
InLink} //Stiff_ECM

InLink{
InputNode: Integrin
LinkEffect: Activation
LinkType: Localization
LinkDescription: {\textit{Focal adhesions} form at sites of \textit{Integrin-ECM} attachment and clustering \cite{geigerEnvironmentalSensingFocal2009}.}
LinkNotes: 
InLink} //Integrin

InLink{
InputNode: FAK
LinkEffect: Activation
LinkType: Localization
LinkDescription: {\textit{FAK} activation at sites of cell-ECM attachments (driven by force generation) can increase paxillin phosphorylation and strengthen cytoskeletal linkage and vinculin recruitment to such adhesions, resulting in \textit{focal adhesion} maturation \cite{kleinschmidtFocalAdhesionKinase2017}.}
LinkNotes: 
InLink} //FAK

InLink{
InputNode: Rac1
LinkEffect: Activation
LinkType: Localization
LinkDescription: {Active \textit{Rac1} promotes the association of nonmuscle myosin II (MIIA) with \textit{focal adhesions} at the leading edge during cell migration, aiding the assembly of mini- filaments in \textit{focal adhesions}. These promote further assembly of \textit{focal adhesions} and modulation of the traction forces cells exert on the ECM \cite{pasaperaRac1DependentPFocal2015}.}
LinkNotes: 
InLink} //Rac1

InLink{
InputNode: IQGAP1_LeadingE
LinkEffect: Activation
LinkType: Complex_Formation
LinkDescription: {In migrating cells \textit{IQGAP1} localizes to lamellipodia at the leading edge, recruited by active \textit{RTKs} synergistically activated here by \textit{integrin-RTK} crosstalk. Here, \textit{IQGAP1} supports \textit{Rac1} activation and \textit{focal adhesion} formation; it required for migration in response to growth signals such as \textit{PDGF}, \textit{VEGF}, ect \cite{kozlovaIQGAP1RegulatesHyaluronanmediated2012,kohnoIQGAP1LinksPDGF2013,foroutannejadNovelRoleIQGAP12014}.}
LinkNotes: 
InLink} //IQGAP1_LeadingE

InLink{
InputNode: YAP
LinkEffect: Activation
LinkType: Transcription
LinkDescription: {\textit{YAP} is a transcriptional inducer of \textit{f integrins} and \textit{FA} docking proteins, and promotes \textit{focal adhesion} formation by increasing cell spreading and \textit{RhoA GTPase} activity \cite{nardoneYAPRegulatesCell2017}.}
LinkNotes: 
InLink} //YAP
Node} //FocalAdhesions

Node{
NodeMetaData{
NodeName: Stress_Fibers
NodeGenes: 
NodeType: Macro_Structure
NodeColor: lightskyblue
NodeCoordinate: 11999.141597518494, 5993.205963264827
NodeDescription: In order to model the independent effects of cell density and matrix stiffness on stress fiber formation, we assume that they require both the absence of high cell density, and the presence of focal adhesions attached to a stiff ECM.
NodeNotes: 
NodeMetaData}

NodeGate{
DiscreteLogic{
	Stress_Fibers *= ((not CellDensity_High) and Stiff_ECM) and FocalAdhesions
DiscreteLogic}
NodeGate}

InLink{
InputNode: CellDensity_High
LinkEffect: Repression
LinkType: Indirect
LinkDescription: {\textit{High cell density} blocks stress fiber formation by forbidding cells access to a large enough area to spread and exert force on the \textit{ECM} \cite{aragonaMechanicalCheckpointControls2013}.}
LinkNotes: 
InLink} //CellDensity_High

InLink{
InputNode: Stiff_ECM
LinkEffect: Activation
LinkType: Indirect
LinkDescription: {In the absence of a sufficiently stiff \textit{ECM}, \textit{Focal Adhesions} are small and stress fibers are less abundant or fail to form, as cells cannot generate sufficient traction \cite{leeActomyosinStressFiber2016}.}
LinkNotes: 
InLink} //Stiff_ECM

InLink{
InputNode: FocalAdhesions
LinkEffect: Activation
LinkType: Complex_Process
LinkDescription: {\textit{Stress Fibers} are anchored to the \textit{ECM} via strong, stable \textit{Focal Adhesions} \cite{leeActomyosinStressFiber2016}.}
LinkNotes: 
InLink} //FocalAdhesions
Node} //Stress_Fibers

Node{
NodeMetaData{
NodeName: YAP
NodeGenes: 
NodeType: TF_Protein
NodeColor: lightskyblue
NodeCoordinate: 12066.229236602716, 6130.024579712261
NodeDescription: YAP is a mechanosensitive transcriptional regulator of proliferation and migration, and its activation is controlled by both the cell’s ability to spread on an ECM (\textit{FocalAdhesions} and \textit{Stress\_Fibers}), and the lack of apical-basal polarity with mature adherens junctions that can sequester \textit{YAP} in the cytoplasm by binding and inhibitory phosphorylation. Experimental evidence indicates that in cells that maintain apical-basal polarity, several junctional proteins (\textit{$\alpha$-catenin}, \textit{AMOT}, \textit{Merlin}) and inhibitory kinases (\textit{Lats1} and \textit{Lats2}  work together to sequester and block \textit{YAP} \cite{karamanCellJunctionsHippo2018,hoaCharacterisationLATS2Kinase2016}.
NodeNotes: 
NodeMetaData}

NodeGate{
DiscreteLogic{
	YAP *= (FocalAdhesions and Stress_Fibers) and (not ((((ApicalBasal_Pol and J_acatenin) and AMOT) and Merlin) and Lats1_2))
DiscreteLogic}
NodeGate}

InLink{
InputNode: FocalAdhesions
LinkEffect: Activation
LinkType: Indirect
LinkDescription: {\textit{YAP} activation is abolished by the absence of \textit{stress fibers} anchored to \textit{focal adhesions}, even in the absence of inhibitory Hippo signaling \cite{aragonaMechanicalCheckpointControls2013,dupontRoleYAPTAZ2011}.}
LinkNotes: 
InLink} //FocalAdhesions

InLink{
InputNode: Stress_Fibers
LinkEffect: Activation
LinkType: Indirect
LinkDescription: {\textit{YAP} activation is abolished by the absence of \textit{stress fibers} anchored to \textit{focal adhesions}, even in the absence of inhibitory Hippo signaling \cite{aragonaMechanicalCheckpointControls2013,dupontRoleYAPTAZ2011}.}
LinkNotes: 
InLink} //Stress_Fibers

InLink{
InputNode: ApicalBasal_Pol
LinkEffect: Repression
LinkType: Indirect
LinkDescription: {Full inhibition of \textit{YAP} by Hippo signaling linked to adherens and tight junction formation requires the establishment of \textit{apical-basal polarity}, as cells at the edges of monolayers or in decreased cell density areas have active (nuclear) \textit{YAP} in spite of strong remaining attachments to neighboring cells \cite{dupontRoleYAPTAZ2011,parkSwitchlikeEnhancementEpithelialmesenchymal2019}.}
LinkNotes: 
InLink} //ApicalBasal_Pol

InLink{
InputNode: J_acatenin
LinkEffect: Repression
LinkType: Persistence
LinkDescription: {Junctional \textit{alpha-catenin} binds \textit{YAP} and sequesters it in the cytoplasm \cite{silvisAcateninTumorSuppressor2011} \cite{schlegelmilchYap1ActsDownstream2011} \cite{sarpalRoleACateninIts2019}. This also concentrates \textit{YAP} close proximity to junction-localized Hippo pathway components such as \textit{Lats1/2}, \textit{Merlin} and \textit{Amot.}}
LinkNotes: 
InLink} //J_acatenin
InLink{
InputNode: AMOT
LinkEffect: Repression
LinkType: Complex_Formation
LinkDescription: {\textit{AMOT} localizes to tight junctions, where it suppresses \textit{YAP} activity by direct binding and recruitment of \textit{YAP} inhibitory kinase \textit{LATS2} \cite{karamanCellJunctionsHippo2018}. By binding both and \textit{YAP/TAZ}, \textit{AMOT} works as a scaffold that connects \textit{LATS1/2} to both its activator \textit{MST1} and its target \textit{YAP/TAZ} \cite{mana-capelliAngiomotinsStimulateLATS2018}.}
LinkNotes: 
InLink} //AMOT
InLink{
InputNode: Merlin
LinkEffect: Repression
LinkType: Binding_Localization
LinkDescription: {\textit{Merlin} localizes to adherens junctions where it activates the \textit{Hippo pathway} by binding to and recruiting \textit{LATS1/2} kinases and \textit{YAP/TAZ} to \textit{adherens junctions} \cite{yinSpatialOrganizationHippo2013}. In the absence of \textit{Merlin}, Hippo pathway components fail to block \textit{YAP} activity \cite{zhangMerlinNF2Tumor2010}. \textit{Merlin} - \textit{YAP} binding requires active (phosphorylated) \textit{AMOT} \cite{moleirinhoRegulationLocalizationFunction2017}.}
LinkNotes: 
InLink} //Merlin
InLink{
InputNode: Lats1_2
LinkEffect: Repression
LinkType: Inhibitory_Binding
LinkDescription: {The \textit{Lats1} and \textit{Lats2} tumor suppressor kinases bind to and phosphorylate \textit{YAP} in vitro and in vivo \cite{haoTumorSuppressorLATS12008,hoaCharacterisationLATS2Kinase2016}.}
LinkNotes: 
InLink} //Lats1_2
Node} //YAP

Node{
NodeMetaData{
NodeName: TRIO
NodeGenes: 
NodeType: GEF
NodeColor: lightskyblue
NodeCoordinate: 12109.086379459859, 6045.399875043117
NodeDescription: \textit{TRIO} is a \textit{Rac1}-activating GTP-exchange factor induced by \textit{YAP} \cite{parkSwitchlikeEnhancementEpithelialmesenchymal2019,shahYAPControlsCell2019}.
NodeNotes: 
NodeMetaData}

NodeGate{
DiscreteLogic{
	TRIO *= YAP
DiscreteLogic}
NodeGate}

InLink{
InputNode: YAP
LinkEffect: Activation
LinkType: Transcription
LinkDescription: {\textit{YAP} is a transcriptional inducer of \textit{TRIO} \cite{shahYAPControlsCell2019}.}
LinkNotes: 
InLink} //YAP
Node} //TRIO

Node{
NodeMetaData{
NodeName: WT1
NodeGenes: 
NodeType: TF_Protein
NodeColor: lightskyblue
NodeCoordinate: 11965.767277561983, 6053.205963264827
NodeDescription: The Wilms Tumor 1 (\textit{WT1}) transcription factor is a repressor of \textit{E-cadherin} expression \cite{parkSwitchlikeEnhancementEpithelialmesenchymal2019}. Its nuclear localization is controlled by \textit{YAP} binding \cite{shahYAPControlsCell2019}.
NodeNotes: 
NodeMetaData}

NodeGate{
DiscreteLogic{
	WT1 *= YAP
DiscreteLogic}
NodeGate}

InLink{
InputNode: YAP
LinkEffect: Activation
LinkType: Binding_Localization
LinkDescription: {\textit{YAP} binds to and controls nuclear localization of the Wilms Tumor 1 (\textit{WT1}) transcription factor \cite{shahYAPControlsCell2019}.}
LinkNotes: 
InLink} //YAP
Node} //WT1

Node{
NodeMetaData{
NodeName: TAZ
NodeGenes: 
NodeType: TF_Protein
NodeColor: lightskyblue
NodeCoordinate: 12030.342348817252, 6182.514279490768
NodeDescription: \textit{TAZ} is a mechanosensitive transcriptional regulator of cell migration, and its activation is controlled by both the cell’s ability to spread on stiff ECM (\textit{Stress\_Fibers} = ON) and the lack of apical-basal polarity with mature adherens junctions that can sequestered \textit{TAZ} in the cytoplasm by binding and inhibitory phosphorylation \cite{dupontRoleYAPTAZ2011,parkSwitchlikeEnhancementEpithelialmesenchymal2019}. In cells that maintain apical-basal polarity, junctional proteins (\textit{$\alpha$-catenin}, \textit{AMOT}, \textit{Merlin}) and inhibitory kinases (\textit{Lats1} and \textit{Lats2}) work together to sequester and block \textit{TAZ} \cite{silvisAcateninTumorSuppressor2011,schlegelmilchYap1ActsDownstream2011,sarpalRoleACateninIts2019,dasguptaControlCellularResponses2019,hoaCharacterisationLATS2Kinase2016}.
NodeNotes: TRUTH TABLE CHANGED (added ApicalBasal_Pol)
NodeMetaData}

NodeGate{
DiscreteLogic{
	TAZ *= Stress_Fibers and (not ((((ApicalBasal_Pol and J_acatenin) and AMOT) and Merlin) and Lats1_2))
DiscreteLogic}
NodeGate}

InLink{
InputNode: J_acatenin
LinkEffect: Repression
LinkType: Binding_Localization
LinkDescription: {Junctional \textit{alpha-catenin} binds \textit{YAP/TAZ} and sequesters them in the cytoplasm \cite{silvisAcateninTumorSuppressor2011,schlegelmilchYap1ActsDownstream2011,sarpalRoleACateninIts2019,dasguptaControlCellularResponses2019}. This also concentrates \textit{YAP/TAZ} close proximity to junction-localized Hippo pathway components such as \textit{Lats1/2}, \textit{Merlin} and \textit{Amot}.}
LinkNotes: 
InLink} //J_acatenin

InLink{
InputNode: Stress_Fibers
LinkEffect: Activation
LinkType: Indirect
LinkDescription: {\textit{TAZ} activation is abolished by the absence of \textit{stress fibers} anchored to \textit{focal adhesions}, even in the absence of inhibitory Hippo signaling \cite{aragonaMechanicalCheckpointControls2013,dupontRoleYAPTAZ2011}.}
LinkNotes: 
InLink} //Stress_Fibers

InLink{
InputNode: ApicalBasal_Pol
LinkEffect: Repression
LinkType: Indirect
LinkDescription: {Full inhibition of \textit{TAZ} by Hippo signaling linked to adherens and tight junction formation requires the establishment of apical-basal polarity, as cells at the edges of monolayers or in decreased cell density areas have active (nuclear) \textit{TAZ} in spite of strong remaining attachments to neighboring cells \cite{dupontRoleYAPTAZ2011,parkSwitchlikeEnhancementEpithelialmesenchymal2019}.}
LinkNotes: 
InLink} //ApicalBasal_Pol

InLink{
InputNode: Lats1_2
LinkEffect: Repression
LinkType: Phosphorylation
LinkDescription: {The \textit{Lats1} and \textit{Lats2} tumor suppressor kinases bind to and phosphorylate \textit{YAP/TAZ} in vitro and in vivo \cite{haoTumorSuppressorLATS12008,hoaCharacterisationLATS2Kinase2016,dasguptaControlCellularResponses2019}.}
LinkNotes: 
InLink} //Lats1_2

InLink{
InputNode: AMOT
LinkEffect: Repression
LinkType: Inhibitory_Binding
LinkDescription: {\textit{AMOT} localizes to tight junctions, where it suppresses \textit{YAP/TAZ} activity by direct binding and recruitment of \textit{YAP} inhibitory kinase \textit{LATS2} \cite{karamanCellJunctionsHippo2018,dasguptaControlCellularResponses2019}. By binding both and \textit{YAP/TAZ}, \textit{AMOT} works as a scaffold that connects \textit{LATS1/2} to both its activator \textit{MST1} and its target \textit{YAP/TAZ} \cite{mana-capelliAngiomotinsStimulateLATS2018}.}
LinkNotes: 
InLink} //AMOT

InLink{
InputNode: Merlin
LinkEffect: Repression
LinkType: Inhibitory_Binding
LinkDescription: {\textit{Merlin} localizes to adherens junctions where it activates the Hippo pathway by binding to and recruiting \textit{LATS1/2} kinases and \textit{YAP/TAZ} to adherens junctions \cite{yinSpatialOrganizationHippo2013}. In the absence of \textit{Merlin}, Hippo pathway components fail to block \textit{YAP/TAZ} activity \cite{zhangMerlinNF2Tumor2010,dasguptaControlCellularResponses2019}.}
LinkNotes: 
InLink} //Merlin
Node} //TAZ

Node{
NodeMetaData{
NodeName: Ecadherin_mRNA_H
NodeGenes: 
NodeType: MRNA
NodeColor: lightskyblue
NodeCoordinate: 11874.85588323278, 5938.007461640757
NodeDescription: Experiments show that \textit{YAP} and \textit{WT1} suppress but do not abolish \textit{E-cadherin} protein expression in areas of lowered cell density \cite{parkSwitchlikeEnhancementEpithelialmesenchymal2019}. To model this, we introduced a \textit{Ecadherin\_mRNA\_H} node that is blocked by \textit{YAP/WT1} repressor complexes (requiring their joint nuclear localization). \textit{Ecadherin\_mRNA\_H}, in turn, must be ON to allow cells to establish a ring of adherens junctions sufficient for apical-basal polarity.
NodeNotes: LOGIC CHANGED
NodeMetaData}

NodeGate{
DiscreteLogic{
	Ecadherin_mRNA_H *= Ecadherin_mRNA and (not (YAP and WT1))
DiscreteLogic}
NodeGate}

InLink{
InputNode: YAP
LinkEffect: Repression
LinkType: Complex_Formation
LinkDescription: {Active \textit{YAP} binds \textit{WT1} and localizes it to the nucleus, where they form a complex a the \textit{E-cadherin} promoter and reduce its transcription \cite{parkSwitchlikeEnhancementEpithelialmesenchymal2019}.}
LinkNotes: 
InLink} //YAP

InLink{
InputNode: WT1
LinkEffect: Repression
LinkType: Complex_Formation
LinkDescription: {Active \textit{YAP} binds \textit{WT1} and localizes it to the nucleus, where they form a complex a the \textit{E-cadherin} promoter and reduce its transcription \cite{parkSwitchlikeEnhancementEpithelialmesenchymal2019}.}
LinkNotes: 
InLink} //WT1

InLink{
InputNode: Ecadherin_mRNA
LinkEffect: Activation
LinkType: Persistence
LinkDescription: {\color{NavyBlue} High \textit{E-cadherin} mRNA expression requires basal levels of \textit{E-cadherin}. Our previously published epithelial model assumed this to be true \cite{gubermanBooleanModelAnchorage2020}, whereas in the current model this is only the case when \textit{E-cadherin} expression is not fully inhibited by EMT-promoting repressors (modeled as acting on the \textit{Ecadherin\_mRNA} node).}
LinkNotes: 
InLink} //Ecadherin_mRNA
Node} //Ecadherin_mRNA_H

Node{
NodeMetaData{
NodeName: ApicalBasal_Pol
NodeGenes: 
NodeType: Macro_Structure
NodeColor: lightskyblue
NodeCoordinate: 11874.855883232778, 6096.032914384199
NodeDescription: In addition to a need for high cell density and cell-cell adhesion proteins that help assemble adherens junctions (\textit{Nectin3}, \textit{J\_Ecadherin}, \textit{J\_bcatenin}, \textit{J\_acatenin}), we assumed that either high (unimpeded) \textit{E-cadherin} mRNA expression or lack of a horizontally polarized cell morphology are required for the establishment of apical-basal polarity.
NodeNotes: 
NodeMetaData}

NodeGate{
DiscreteLogic{
	ApicalBasal_Pol *= ECM and ((((CellDensity_High and Nectin3) and J_Ecadherin) and J_bcatenin) and J_acatenin) and (Ecadherin_mRNA_H or (not Horizontal_Pol))
DiscreteLogic}
NodeGate}

InLink{
InputNode: ECM
LinkEffect: Activation
LinkType: Complex_Process
LinkDescription: {\color{NavyBlue} Establishment of \textit{apical-basal polarity} requires an underlying surface such as \textit{ECM} to define a basal side.}
LinkNotes: 
InLink} //ECM

InLink{
InputNode: CellDensity_High
LinkEffect: Activation
LinkType: Indirect
LinkDescription: {Establishment of \textit{apical-basal polarity} requires a ring of adherens and tight junctions that can only form in high cell density \cite{mccaffreySignalingPathwaysCell2012}.}
LinkNotes: 
InLink} //CellDensity_High

InLink{
InputNode: Nectin3
LinkEffect: Activation
LinkType: Indirect
LinkDescription: {A key driver of \textit{apical-basal polarization}, \textit{Par-3}, is recruited to newly formed cell-cell adhesions by \textit{Nectin-3} binding \cite{mccaffreySignalingPathwaysCell2012}.}
LinkNotes: 
InLink} //Nectin3

InLink{
InputNode: J_Ecadherin
LinkEffect: Activation
LinkType: Indirect
LinkDescription: {Formation of adherens junctions is a prerequisite for tight junction assembly, which is, in turn, required for \textit{apical-basal polarity} \cite{mccaffreySignalingPathwaysCell2012}.}
LinkNotes: 
InLink} //J_Ecadherin

InLink{
InputNode: J_bcatenin
LinkEffect: Activation
LinkType: Indirect
LinkDescription: {Formation of adherens junctions is a prerequisite for tight junction assembly, which is, in turn, required for \textit{apical-basal polarity} \cite{mccaffreySignalingPathwaysCell2012}.}
LinkNotes: 
InLink} //J_bcatenin

InLink{
InputNode: J_acatenin
LinkEffect: Activation
LinkType: Indirect
LinkDescription: {Formation of adherens junctions is a prerequisite for tight junction assembly, which is, in turn, required for \textit{apical-basal polarity} \cite{mccaffreySignalingPathwaysCell2012}.} 
LinkNotes: 
InLink} //J_acatenin

InLink{
InputNode: Ecadherin_mRNA_H
LinkEffect: Activation
LinkType: Indirect
LinkDescription: {Formation of adherens junctions in high concentration around the cell is required for \textit{apical-basal polarity} \cite{mccaffreySignalingPathwaysCell2012}, and thus aided by high \textit{E-cadherin} protein expression.}
LinkNotes: 
InLink} //Ecadherin_mRNA_H

InLink{
InputNode: Horizontal_Pol
LinkEffect: Repression
LinkType: Indirect
LinkDescription: {Horizontal polarization and apical-basal (vertical) polarization are mutually exclusive; cells must first lose the asymmetry between their leading and trailing edge in order to establish a ring of adherens and tight junctions.}
LinkNotes: 
InLink} //Horizontal_Pol
Node} //ApicalBasal_Pol

Node{
NodeMetaData{
NodeName: Mst1_2
NodeGenes: 
NodeType: Kinase
NodeColor: lightskyblue
NodeCoordinate: 11874.855883232778, 6164.597647959976
NodeDescription: In cells that establish apical-basal cell polarity, \textit{Mst1} and \textit{2} activate  the Hippo pathway by phosphorylating \textit{Lats1/2} kinases to promote \textit{YAP/TAZ} inhibition \cite{chanSte20likeKinaseMst22005,praskovaMOBKL1AMOBKL1BPhosphorylation2008,kwanDLG5ConnectsCell2016}.
NodeNotes: 
NodeMetaData}

NodeGate{
DiscreteLogic{
	Mst1_2 *= ApicalBasal_Pol
DiscreteLogic}
NodeGate}

InLink{
InputNode: ApicalBasal_Pol
LinkEffect: Activation
LinkType: Indirect
LinkDescription:  Activation of the Hippo pathway by \textit{Mst1/2} requires apical-basal cell polarity \cite{kwanDLG5ConnectsCell2016}.
LinkNotes: 
InLink} //ApicalBasal_Pol
Node} //Mst1_2

Node{
NodeMetaData{
NodeName: Lats1_2
NodeGenes: 
NodeType: Kinase
NodeColor: lightskyblue
NodeCoordinate: 11874.855883232778, 6234.575544890882
NodeDescription: \textit{Mst1/2} activate \textit{Lats1/2} kinases by phosphorylation, aided by their mutual binding to \textit{Merlin}.
NodeNotes: 
NodeMetaData}

NodeGate{
DiscreteLogic{
	Lats1_2 *= Mst1_2 and Merlin
DiscreteLogic}
NodeGate}

InLink{
InputNode: Mst1_2
LinkEffect: Activation
LinkType: Phosphorylation
LinkDescription: {\textit{Mst1/2} phosphorylate and activate \textit{Lats 1 / 2} kinases to promote \textit{YAP/TAZ} inhibition \cite{chanSte20likeKinaseMst22005,praskovaMOBKL1AMOBKL1BPhosphorylation2008}.}
LinkNotes: 
InLink} //Mst1_2

InLink{
InputNode: Merlin
LinkEffect: Activation
LinkType: Binding_Localization
LinkDescription: {\textit{Merlin} binds to \textit{Lats1/2} and recruits it to the plasma membrane near adherens and tight junctions, where \textit{Mst1/2} can phosphorylate it \cite{yinSpatialOrganizationHippo2013}.} 
LinkNotes: 
InLink} //Merlin
Node} //Lats1_2

Node{
NodeMetaData{
NodeName: AMOT
NodeGenes: 
NodeType: Adaptor_Protein
NodeColor: lightskyblue
NodeCoordinate: 11896.829420116354, 6287.597968955004
NodeDescription: In our model, \textit{AMOT} = ON represents phosphorylated and tight junction localized \textit{AMOT}, which requires \textit{Merlin} binding and \textit{Lats1/2} mediated phosphorylation \cite{hirateRoleAngiomotinPhosphorylation2014,yiTightJunctionassociatedMerlinangiomotin2011}.
NodeNotes: 
NodeMetaData}

NodeGate{
DiscreteLogic{
	AMOT *= Lats1_2 and Merlin
DiscreteLogic}
NodeGate}

InLink{
InputNode: Lats1_2
LinkEffect: Activation
LinkType: Phosphorylation
LinkDescription: {\textit{Lats1/2} kinases phosphorylate the N-terminal regions of \textit{Amot}, disrupting its interaction with F-actin \cite{daiPhosphorylationAngiomotinLats12013}. As tight junction localized \textit{AMOT} aids Hippo signaling whereas F-actin bound \textit{AMOT} hinders it \cite{hirateRoleAngiomotinPhosphorylation2014}, \textit{AMOT} = ON in our model represents the phosphorylated, TJ-bound protein.}
LinkNotes: 
InLink} //Lats1_2

InLink{
InputNode: Merlin
LinkEffect: Activation
LinkType: Binding_Localization
LinkDescription: {\textit{Merlin} binds to \textit{AMOT} proteins and sequesters them to tight junctions \cite{daiPhosphorylationAngiomotinLats12013}, shifting its activity from cytoplasmic (where it binds \textit{F-actin} and blocks the \textit{Rac1} inhibitor \textit{Rish1}) to junctional (where it forms a scaffold for Hippo signaling) \cite{yiTightJunctionassociatedMerlinangiomotin2011}.}
LinkNotes: 
InLink} //Merlin
Node} //AMOT

Node{
NodeMetaData{
NodeName: miR_29c
NodeGenes: 
NodeType: MicroRNA
NodeColor: lightskyblue
NodeCoordinate: 12093.041907249422, 6215.397472531802
NodeDescription: \textit{YAP}  induces the expression of microRNA \textit{miR-29c} to target \textit{PTEN} for degradation \cite{tumanengYAPMediatesCrosstalk2012}.
NodeNotes: 
NodeMetaData}

NodeGate{
DiscreteLogic{
	miR_29c *= YAP
DiscreteLogic}
NodeGate}

InLink{
InputNode: YAP
LinkEffect: Activation
LinkType: Transcription
LinkDescription: \textit{YAP} is a direct inducer of \textit{miR-29c} \cite{tumanengYAPMediatesCrosstalk2012}.
LinkNotes: 
InLink} //YAP
Node} //miR_29c

Node{
NodeMetaData{
NodeName: PTEN_c
NodeGenes: 5728, 19211
NodeType: Phosphatase
NodeColor: lightskyblue
NodeCoordinate: 12093.041907249422, 6260.47217483981
NodeDescription: Cellular \textit{PTEN} is a tumor supressor phosphatase that reverses PIP2 $\rightarrow$ PIP3 conversion carried out by \textit{PI3K}, and thus supresses \textit{PI3K / AKT} signaling \cite{chenPTENTumorSuppressor2018}. The combinatorial effect of the distinct \textit{PTEN} regulators included below is not well documented. We  chose to model cytoplasmic \textit{PTEN} availability as ON in the absence of \textit{miR-29c} \cite{tumanengYAPMediatesCrosstalk2012}. In addition, we combined the positive and negative effects of \textit{S6K}, \textit{ERK} and \textit{GSK3} by assuming that \textit{PTEN} is blocked by the joint action of \textit{ERK} and \textit{GSK3} in the presence of \textit{S6K}, and by either inhibitor in its absence.
NodeNotes: 
NodeMetaData}

NodeGate{
DiscreteLogic{
	PTEN_c *= (not miR_29c) and ((S6K and (not (ERK and GSK3))) or ((not ERK) and (not GSK3)))
DiscreteLogic}
NodeGate}

InLink{
InputNode: miR_29c
LinkEffect: Repression
LinkType: Indirect
LinkDescription: \textit{YAP} induces transcription of \textit{miR-29}, which in turn binds to \textit{PTEN mRNA} to block its translation \cite{tumanengYAPMediatesCrosstalk2012}.
LinkNotes: 
InLink} //miR_29c

InLink{
InputNode: ERK
LinkEffect: Repression
LinkType: Transcription
LinkDescription: \textit{ERK} activation suppresses \textit{PTEN mRNA} and protein expression \cite{chowRASERKModulates2007,beckBMPSuppressesPTEN2007}.
LinkNotes: 
InLink} //ERK

InLink{
InputNode: GSK3
LinkEffect: Repression
LinkType: Phosphorylation
LinkDescription: \textit{GSK3} phosphorylates \textit{PTEN} on Thr366 which leads to destabilization of the \textit{PTEN} protein \cite{maccarioPTENDestabilizedPhosphorylation2007}.
LinkNotes: 
InLink} //GSK3

InLink{
InputNode: S6K
LinkEffect: Activation
LinkType: Phosphorylation
LinkDescription: \textit{S6K} phosphorylates \textit{PTEN}, which leads to \textit{PTEN} deubiquitination and export from the nucleus to the cytoplasm \cite{wuPTENPhosphorylationNuclear2014}.
LinkNotes: 
InLink} //S6K
Node} //PTEN_c

Node{
NodeMetaData{
NodeName: Merlin
NodeGenes: 
NodeType: Protein
NodeColor: lightsalmon
NodeCoordinate: 12387.491617749882, 6086.015706485144
NodeDescription: \textit{Merlin} is functionally localized and able to mediate Hippo signaling when recruited by junctional $\beta$- and $\alpha$-\textit{catenin}, and not phosphorylated by high \textit{AKT1} {\color{PineGreen} or the cooperative action of \textit{PAK1} and \textit{ILK}}. Since the \textit{AKT\_B} node in our model represents basal \textit{AKT} activity which co-occurs with \textit{Merlin}-mediated contact inhibition, we choose the peak \textit{AKT\_H} node to mark the level of \textit{AKT} signaling required to block \textit{Merlin}. {\color{NavyBlue} Gate in model with no TGF$\beta$ signaling: \textbf{Merlin *= ((J\_bcatenin and J\_acatenin) and (not PAK1)) and (not AKT\_H)}}
NodeNotes: 
NodeMetaData}

NodeGate{
DiscreteLogic{
	Merlin *= ((J_bcatenin and J_acatenin) and (not (PAK1 and ILK))) and (not AKT_H)
DiscreteLogic}
NodeGate}

InLink{
InputNode: AKT_H
LinkEffect: Repression
LinkType: Phosphorylation
LinkDescription: {\textit{Akt} directly binds to and phosphorylates \textit{Merlin} at Thr230 and Ser315, blocking its ability to bind its regular partners and promoting its degradation \cite{tangAktPhosphorylationRegulates2007}.}
LinkNotes: 
InLink} //AKT_H

InLink{
InputNode: J_bcatenin
LinkEffect: Activation
LinkType: Localization
LinkDescription: {\textit{Merlin} binds to \textit{$\beta$-catenin} at adherens junctions, and disruption of \textit{$\beta$-catenin} expression recoiples cell density sensing from Hippo signaling downstream \textit{Merlin} \cite{kimEcadherinMediatesContact2011}.}
LinkNotes: 
InLink} //J_bcatenin

InLink{
InputNode: J_acatenin
LinkEffect: Activation
LinkType: Binding_Localization
LinkDescription: {\textit{Merlin} binds to \textit{$\alpha$-catenin} to localize to adherens junctions, where it plays a role in their maturation, links AJ formation and the \textit{Par3} polarity complex, and orchestrates Hippo signaling \cite{kimEcadherinMediatesContact2011,gladdenNF2TumorSuppressor2010}.}
LinkNotes: 
InLink} //J_acatenin

InLink{
InputNode: PAK1
LinkEffect: Repression
LinkType: Phosphorylation
LinkDescription: {\textit{Pak1} can directly phosphorylate \textit{Merlin} at Ser518 \cite{xiaoP21activatedKinaseLinks2002}. This phosphorylation prevents it from binding to /textit{AMOT} and \textit{Lats1/2} \cite{liAngiomotinBindinginducedActivation2015}, and thus carrying out its contact inhibitory function.}
LinkNotes: 
InLink} //PAK1

InLink{
InputNode: ILK
LinkEffect: Repression
LinkType: Indirect
LinkDescription: {\color{PineGreen} \textit{ILK} suppresses the Hippo pathway via phosphorilation and inhibition of \textit{MYPT1-PP1}, leading to inactivation of \textit{Merlin} \cite{serranoInactivationHippoTumour2013}.}
LinkNotes: 24356468
InLink} //ILK

Node} //Merlin

Node{
NodeMetaData{
NodeName: IQGAP1_LeadingE
NodeGenes: 
NodeType: Adaptor_Protein
NodeColor: lightsalmon
NodeCoordinate: 12235.51495088843, 6081.043649131364
NodeDescription: In our model, \textit{IQGAP1\_LeadingE} = ON represents \textit{IQGAP1} localized near the leading edge of a horizontally polarized cell, where it links focal adhesion-mediated and \textit{RTK}-mediated signaling \cite{kohnoIQGAP1LinksPDGF2013}. Its recruitment is sustained by well-established horizontal polarity, or induced by \textit{Rac1} \cite{fukataRolesRhofamilyGTPases2003} or \textit{RTK-Grb2} binding \cite{mcnultyMAPKScaffoldIQGAP12011,bensenorIQGAP1RegulatesCell2007,blagoevProteomicsStrategyElucidate2003}.
NodeNotes: 
NodeMetaData}

NodeGate{
DiscreteLogic{
	IQGAP1_LeadingE *= ((not CellDensity_High) and FocalAdhesions) and ((Horizontal_Pol or Rac1) or Grb2)
DiscreteLogic}
NodeGate}

InLink{
InputNode: CellDensity_High
LinkEffect: Repression
LinkType: Indirect
LinkDescription: {\textit{IQGAP1} localization to the leading edge is blocked by high cell density that leaves no free edge.}
LinkNotes: 
InLink} //CellDensity_High

InLink{
InputNode: FocalAdhesions
LinkEffect: Activation
LinkType: Complex_Process
LinkDescription: {\textit{IQGAP1} interacts with focal adhesion proteins and tyrosine kinase receptors to link focal adhesion and \textit{RTK} signaling. It is thus enriched at the leading edge by increased active FA formation \cite{kohnoIQGAP1LinksPDGF2013}.}
LinkNotes: 
InLink} //FocalAdhesions

InLink{
InputNode: Horizontal_Pol
LinkEffect: Activation
LinkType: Complex_Process
LinkDescription: {\textit{IQGAP1} localization to the leading edge is reinforced by horizontal polarization and the stabilization of a leading edge \cite{kohnoIQGAP1LinksPDGF2013,watanabeInteractionIQGAP1Links2004}.}
LinkNotes: 
InLink} //Horizontal_Pol

InLink{
InputNode: Rac1
LinkEffect: Activation
LinkType: Complex_Formation
LinkDescription: {Active \textit{Rac1} forms a complex with \textit{IQGAP1} and \textit{CLIP-170} and recruits both to the base of the leading edge, where their aid cytoskeletal reorganization, horizontal polarization and directed migration \cite{fukataRolesRhofamilyGTPases2003}.}
LinkNotes: 
InLink} //Rac1

InLink{
InputNode: Grb2
LinkEffect: Activation
LinkType: Binding_Localization
LinkDescription: {\textit{Grb2} bound to active \textit{RTK} binds and recruits \textit{IQGAP1}, aiding its enrichment at the leading edge where the concentration of active \textit{RTKs} is generally higher \cite{mcnultyMAPKScaffoldIQGAP12011,bensenorIQGAP1RegulatesCell2007,blagoevProteomicsStrategyElucidate2003}.}
LinkNotes: 
InLink} //Grb2
Node} //IQGAP1_LeadingE

Node{
NodeMetaData{
NodeName: Horizontal_Pol
NodeGenes: 
NodeType: Macro_Structure
NodeColor: lightsalmon
NodeCoordinate: 12256.972406329849, 6197.43957718276
NodeDescription: For cells to establish and maintain horizontal polarization, our model requires the lack of apical-basal polarization, the presence of an ECM, as well as asymmetric IQGAP1 localization \cite{watanabeRolesIQGAP1Cell2005}, focal adhesions and spreading (FAK \cite{watanabeRolesIQGAP1Cell2005,francoControlInitialEndothelial2011} and TAZ \cite{nardoneYAPRegulatesCell2017}).
NodeNotes: 
NodeMetaData}

NodeGate{
DiscreteLogic{
	Horizontal_Pol *= (((((not ApicalBasal_Pol) and ECM) and IQGAP1_LeadingE) and FocalAdhesions) and TAZ) and FAK
DiscreteLogic}
NodeGate}

InLink{
InputNode: ApicalBasal_Pol
LinkEffect: Repression
LinkType: Indirect
LinkDescription: {Apical-basal and horizontal polarization are mutually exclusive; cells must first lose their textit{apical-basal polarity} before they are able to establish horizontal polarization.}
LinkNotes: 
InLink} //ApicalBasal_Pol

InLink{
InputNode: ECM
LinkEffect: Activation
LinkType: Indirect
LinkDescription: {Horizontal polarization requires a leading edge with lamellipodia and a trailing edge linked to stress fibers; both of which require adhesions to an ECM.}
LinkNotes: 
InLink} //ECM

InLink{
InputNode: IQGAP1_LeadingE
LinkEffect: Activation
LinkType: Persistence
LinkDescription: {Localization of \textit{IQGAP1} to the leading edge is required for the establishment of horizontal polarization. Together with the adenomatous polyposis coli (\textit{APC}) protein that is also recruited to the leading edge by active \textit{Rac1} and \textit{Cdc42}, \textit{IQGAP1} links the actin cytoskeleton to microtubule dynamics to establish cell polarization \cite{watanabeRolesIQGAP1Cell2005}.}
LinkNotes: 
InLink} //IQGAP1_LeadingE

InLink{
InputNode: FocalAdhesions
LinkEffect: Activation
LinkType: Localization
LinkDescription: {Horizontal polarization requires a leading edge with lamellipodia and a trailing edge linked to stress fibers, both of which depend on \textit{Focal Adhesions} linked to the actin cytoskeleton.}
LinkNotes: 
InLink} //FocalAdhesions

InLink{
InputNode: FAK
LinkEffect: Activation
LinkType: Indirect
LinkDescription: {\textit{FAK} activation at nascent adhesions at the leading edge is required for ongoing cell spreading, which is a prerequisite of ongoing \textit{FA} maturation and maintenance of an active leading edge \cite{watanabeRolesIQGAP1Cell2005,francoControlInitialEndothelial2011}.}
LinkNotes: 
InLink} //FAK

InLink{
InputNode: TAZ
LinkEffect: Activation
LinkType: Indirect
LinkDescription: {\textit{TAZ}-null cells lose their ability to spread on the ECM, indicating that \textit{TAZ} transcriptional activity is required for the establishment of horizontal polarization \cite{nardoneYAPRegulatesCell2017}. (This is in contrast to \textit{YAP}-null cells, which cannot even form \textit{focal adhesions}.)}
LinkNotes: 
InLink} //TAZ

Node} //Horizontal_Pol

Node{
NodeMetaData{
NodeName: Rac1
NodeGenes: 
NodeType: GTPase
NodeColor: lightsalmon
NodeCoordinate: 12320.358085378373, 6036.500332736537
NodeDescription: Full \textit{Rac1} activation in our model requires the absence of \textit{caspase 3}, as well as horizontal polarization on a stiff ECM, Focal Adhesion formation, \textit{Necl-5} leading edge localization and \textit{TRIO} expression. {\color{NavyBlue} In addition, on soft ECM \textit{Rac1} activity is inhibited by the presence of \textit{miR-200} \cite{tangMicroRNA200bC3pRegulate2020} and \textit{miR-34} \cite{ahnZEB1DrivesPrometastatic2012}, as well as the cooperative action of \textit{Merlin}, \textit{Nectin3} and  \textit{E-cadherin} at adherens and tight junctions \cite{kittRapidSuppressionActivated2011,yiTightJunctionassociatedMerlinangiomotin2011}.}
NodeNotes: Guberman gate: Rac1 *= not Casp3 and FocalAdhesions and Necl5 and Horizontal_Pol and TRIO and Stiff_ECM 
NodeMetaData}

NodeGate{
DiscreteLogic{
	Rac1 *= (not Casp3) and ((((FocalAdhesions and Necl5) and Horizontal_Pol) and TRIO) and (((not (miR_200 and miR_34)) and (not ((Merlin and Nectin3) and J_Ecadherin))) or Stiff_ECM))
DiscreteLogic}
NodeGate}

InLink{
InputNode: FocalAdhesions
LinkEffect: Activation
LinkType: Persistence
LinkDescription: {\textit{Rac1} activated at \textit{focal adhesions} by \textit{FAK} is enhanced by force generation supported by stiff ECM, leading to increased intracellular stiffness \cite{baeFAKCasRacLamellipodinSignalingModule2014}.}
LinkNotes: 
InLink} //FocalAdhesions
InLink{
InputNode: Necl5
LinkEffect: Repression
LinkType: Localization
LinkDescription: {\textit{Necl-5} associates with integrins at the leading edge, where it promotes the activation of \textit{Rac1} and \textit{Cdc42}. \textit{Necl-5} is required for serum-and \textit{PDGF}-induced cell motility cell motility, an effect that does not require Nectin-3 binding on neighboring cells \cite{ikedaNectinlikeMolecule5Tage42004}.}
LinkNotes: 
InLink} //Necl5
InLink{
InputNode: Horizontal_Pol
LinkEffect: Activation
LinkType: Persistence
LinkDescription: {Growth of the microtubule network at leading-edge lamellipodia activates \textit{Rac1} to drive local actin polymerization and further lamellipodial protrusions, thus supporting the maintenance of horizontal polarization \cite{waterman-storerMicrotubuleGrowthActivates1999}.} 
LinkNotes: 
InLink} //Horizontal_Pol
InLink{
InputNode: TRIO
LinkEffect: Activation
LinkType: GEF_Activity
LinkDescription: {\textit{TRIO} is a GEF that controls \textit{Rac1} activation during migration \cite{parkSwitchlikeEnhancementEpithelialmesenchymal2019} as well as proliferation \cite{cannetIdentificationMitoticRacGEF2014}.}
LinkNotes: 
InLink} //TRIO
InLink{
InputNode: Stiff_ECM
LinkEffect: Activation
LinkType: Persistence
LinkDescription: {\textit{Rac1} activated at \textit{focal adhesions} by \textit{FAK} is enhanced by force generation supported by stiff ECM, leading to increased intracellular stiffness \cite{baeFAKCasRacLamellipodinSignalingModule2014}.}
LinkNotes: 
InLink} //Stiff_ECM

InLink{
InputNode: miR_200
LinkEffect: Repression
LinkType: RNAi
LinkDescription: {\color{NavyBlue} \textit{miR-200b/c-3p} represses \textit{Rac1} mRNA by targeting its  3' UTR \cite{tangMicroRNA200bC3pRegulate2020}.}
LinkNotes: 
InLink} //miR_200

InLink{
InputNode: miR_34
LinkEffect: Repression
LinkType: Indirect
LinkDescription: {\color{NavyBlue} Though \textit{miR-34} does not appear to directly target \textit{Rac1} mRNA \cite{caoImpairedNeutrophilMigration2015}, its overexpression blocks GTP-bound (active) \textit{Rac1} \cite{ahnZEB1DrivesPrometastatic2012}.}
LinkNotes: 
InLink} //miR_34

InLink{
InputNode: Merlin
LinkEffect: Activation
LinkType: Indirect
LinkDescription: {\color{NavyBlue} A protein complex that includes \textit{Merlin} sequesters \textit{Angiomotin} to tight junctions, releasing it from binding the \textit{Rac1}-inhibitor \textit{Rich1} \cite{yiTightJunctionassociatedMerlinangiomotin2011}.}
LinkNotes: 
InLink} //Merlin
InLink{
InputNode: Nectin3
LinkEffect: Repression
LinkType: Complex_Formation
LinkDescription: {\color{NavyBlue} During initial cell-cell contact and adherens junciton initiation, cadherins and nectins cooperate to briefly induce, but then rapidly suppress Rac1 \cite{kittRapidSuppressionActivated2011}.}
LinkNotes: 
InLink} //Nectin3
InLink{
InputNode: J_Ecadherin
LinkEffect: Repression
LinkType: Complex_Formation
LinkDescription: {\color{NavyBlue} During initial cell-cell contact and adherens junciton initiation, cadherins and nectins cooperate to briefly induce, but then rapidly suppress Rac1 \cite{kittRapidSuppressionActivated2011}.}
LinkNotes: 
InLink} //J_Ecadherin

InLink{
InputNode: Casp3
LinkEffect: Repression
LinkType: Proteolysis
LinkDescription: {Caspase 3 cleaves \textit{Rac1} at two sites, resulting in the inactivation of its GTPase activity and \textit{PAK1} binding \cite{zhangCaspase3MediatedInactivation2003}.}
LinkNotes: 
InLink} //Casp3
Node} //Rac1

Node{
NodeMetaData{
NodeName: PAK1
NodeGenes: 
NodeType: Kinase
NodeColor: lightsalmon
NodeCoordinate: 12334.115263472706, 6146.015706485144
NodeDescription: The \textit{p21}-Activated kinase 1 \textit{PAK1}, a serine-threonine kinase interacts with the Rho GTPases \textit{RAC1} and \textit{CDC42} to drive migration, survival, cell cycle, EMT, stress response and inflammation \cite{yaoP21ActivatedKinaseEmerging2020}. It is activated by \textit{Rac1}, which binds to \textit{PAK1} and stimulates its kinase activity \cite{knausStructuralRequirementsPAK1998}.
NodeNotes: 
NodeMetaData}

NodeGate{
DiscreteLogic{
	PAK1 *= Rac1
DiscreteLogic}
NodeGate}

InLink{
InputNode: Rac1
LinkEffect: Activation
LinkType: Complex_Formation
LinkDescription: {\textit{Rac1} binds to \textit{PAK1} and stimulates its kinase activity \cite{knausStructuralRequirementsPAK1998}.}
LinkNotes: 
InLink} //Rac1
Node} //PAK1

Node{
NodeMetaData{
NodeName: Fast_Migration
NodeGenes: 
NodeType: Macro_Structure
NodeColor: lightsalmon
NodeCoordinate: 12346.571412714193, 6244.037107937985
NodeDescription: In our model, the \textit{Fast\_Migration} node represents sustained mesenchymal migration of a polarized cell. This requires horizontal polarization, stress fiber maintenance, focal adhesion formation and the activity of \textit{PAK1} kinase \cite{depascalisSingleCollectiveCell2017,bokochBiologyP21ActivatedKinases2003}.
NodeNotes: 
NodeMetaData}

NodeGate{
DiscreteLogic{
	Fast_Migration *= ((Horizontal_Pol and Stress_Fibers) and FocalAdhesions) and PAK1
DiscreteLogic}
NodeGate}

InLink{
InputNode: Horizontal_Pol
LinkEffect: Activation
LinkType: Indirect
LinkDescription: {Directed mesenchymal style migration requires \textit{horizontal cell polarization} with a well defined leading and trailing edge \cite{depascalisSingleCollectiveCell2017}.}
LinkNotes: 
InLink} //Horizontal_Pol
InLink{
InputNode: Stress_Fibers
LinkEffect: Activation
LinkType: Indirect
LinkDescription: {Mesenchymal style migration requires force generation via stress fibers anchored by \textit{focal adhesions} \cite{depascalisSingleCollectiveCell2017}.}
LinkNotes: 
InLink} //Stress_Fibers
InLink{
InputNode: FocalAdhesions
LinkEffect: Activation
LinkType: Indirect
LinkDescription: {Mesenchymal style migration requires force generation via stress fibers anchored by \textit{focal adhesions} \cite{depascalisSingleCollectiveCell2017}.}
LinkNotes: 
InLink} //FocalAdhesions
InLink{
InputNode: PAK1
LinkEffect: Activation
LinkType: Complex_Process
LinkDescription: {Active \textit{PAK1} coordinates a series of cytoskeletal changes at the leading edge that are required for migration and invasion. These include: a) inhibition of myosin light chain kinase in order to decrease contractility if the leading lamellipodium and loss of established actin stress fibers and very strong \textit{focal adhesions} at the leading edge; b) retraction of protrusions and the cell body at the sides and trailing edge with no active \textit{PAK1}; c) suppressing actin filament turnover and promoting leading edge stabilization; d) promote membrane ruffle formation \cite{depascalisSingleCollectiveCell2017,bokochBiologyP21ActivatedKinases2003}.}
LinkNotes: 
InLink} //PAK1
Node} //Fast_Migration


Node{
NodeMetaData{
NodeName: IKKa
NodeGenes: 
NodeType: Kinase
NodeColor: #009900
NodeCoordinate: 12534.4292712355, 5999.6292581320895
NodeDescription: {\color{NavyBlue} \textit{IKK$\alpha$} is a subunit of the \textit{IKK} protein complex composed of two catalytic subunits, \textit{IKK$\alpha$} and \textit{IKK$\beta$}, and the regulatory protein \textit{NEMO}. Activation of the transcription factor \textit{NF-$\kappa$B} is mediated by the IKK complex, which phosphorylates and degrades the inhibitory \textit{I$\kappa$B} proteins \cite{mitchellSignalingNFkBSystem2016}.}
NodeNotes: 
NodeMetaData}

NodeGate{
DiscreteLogic{
	IKKa *= AKT_H
DiscreteLogic}
TruthTable{
AKT_H	IKKa
0	0
1	1
TruthTable}
NodeGate}

InLink{
InputNode: AKT_H
LinkEffect: Activation
LinkType: Phosphorylation
LinkDescription: {\color{NavyBlue} \textit{IKK$\alpha$} is phosphorylated by \textit{AKT} at T23, and as subsequent \textit{NF-$\kappa$B} activation is induced when high \textit{AKT} activity is observed, our model requires \textit{AKT\_H = ON} for this to occur \cite{baiAktmediatedRegulationNFkB2009}.}
LinkNotes: “Akt phosphorylates IKKα on T23, and this phosphorylation event is a prerequisite for the phosphorylation of p65 at S534 by IKKα and β” \cite{baiAktmediatedRegulationNFkB2009}
InLink} //AKT_H
Node} //IKKa

Node{
NodeMetaData{
NodeName: NfkB
NodeGenes: 
NodeType: TF_Protein
NodeColor: #009900
NodeCoordinate: 12475.348760607023, 6036.500332736537
NodeDescription: {\color{NavyBlue} \textit{NF-$\kappa$B} is a transcription factor primarily known as a master regulator of inflammatory signaling and the immune system. Its role in cancer is partly due to its ability to aid EMT. It is activated via the destruction of its inhibitory binding partner \textit{I$\kappa$B}, which is phosphorylated by the \textit{IKK} complex subsequently destroted \cite{mitchellSignalingNFkBSystem2016}.}
NodeNotes: 
NodeMetaData}

NodeGate{
DiscreteLogic{
	NfkB *= IKKa or PAK1
DiscreteLogic}
NodeGate}

InLink{
InputNode: IKKa
LinkEffect: Activation
LinkType: Indirect
LinkDescription: {\color{NavyBlue} \textit{IKK$\alpha$}, part of the \textit{IKK} complex, phosphorylates and degrades the inhibitory \textit{I$\kappa$B} proteins \cite{mitchellSignalingNFkBSystem2016}; an action that can be independent of the \textit{IKK$\beta$} subunit \cite{israelIKKComplexCentral2010}.} 
LinkNotes:  “This pathway relies on the IKKa subunit and its upstream kinase NIK(Park et al. 2005), and does not require IKKb nor NEMO.”  \cite{israelIKKComplexCentral2010}
InLink} //IKKa

InLink{
InputNode: PAK1
LinkEffect: Activation
LinkType: Localization
LinkDescription: {\color{NavyBlue} Active \textit{PAK1} binds to with \textit{NF-$\kappa$B}-inducing kinase \textit{NIK}, which induces degradation of \textit{I$\kappa$B} and thus activates \textit{NF-$\kappa$B} \cite{foryst-ludwigP21activatedKinaseActivates2000}.}
LinkNotes: “We also demonstrate that expression of active PAK1 stimulates the nuclear translocation of the p65 subunit of NFkappaB but does not activate the inhibitor of kappaB kinases alpha or beta” \cite{frostStimulationNFkBActivity2000}
InLink} //PAK1
Node} //NfkB

Node{
NodeMetaData{
NodeName: c_Myb
NodeGenes: 
NodeType: TF_Protein
NodeColor: #009900
NodeCoordinate: 12534.4292712355, 6059.670400658333
NodeDescription:  {\color{NavyBlue} \textit{c-Myb} is a transcription factor that can induce the epithelial micro-RNA \textit{miR-200} \cite{pieraccioliActivationMiR200CMyb2013}. \textit{c-Myb} is induced by \textit{AKT}-mediated activation of \textit{NF-$\kappa$B} and/or \textit{E2F1} \cite{lauderCMybTranscriptionActivated2001}.}
NodeNotes: 
NodeMetaData}

NodeGate{
DiscreteLogic{
	c_Myb *= NfkB or E2F1
DiscreteLogic}
NodeGate}

InLink{
InputNode: NfkB
LinkEffect: Activation
LinkType: Transcription
LinkDescription: {\color{NavyBlue} \textit{NF-$\kappa$B} is a direct transcriptional inducer of \textit{c-Myb} \cite{lauderCMybTranscriptionActivated2001}.}
LinkNotes: PMC87299
InLink} //NfkB

InLink{
InputNode: E2F1
LinkEffect: Activation
LinkType: Transcription
LinkDescription: {\color{NavyBlue} \textit{E2F1} is a direct transcriptional inducer of \textit{c-Myb} \cite{lauderCMybTranscriptionActivated2001}.}
LinkNotes: PMC87299
InLink} //E2F1
Node} //c_Myb


Node{
NodeMetaData{
NodeName: MCRIP1
NodeGenes: 
NodeType: Protein
NodeColor: yellowgreen
NodeCoordinate: 12443.740092080458, 5898.242809779035
NodeDescription: {\color{PineGreen} \textit{MCRIP1} is a binding partner and repressor of \textit{CtBP}, a binding partner  of \textit{Zeb1} during transcription , and thus \textit{MCRIP1}  blocks \textit{Zeb1}-mediated repression of \textit{E-cadherin} unless inhibited by  \textit{ERK} phosphorylation \cite{ichikawaMCRIP1ERKSubstrate2015}.}
NodeNotes: 
NodeMetaData}

NodeGate{
DiscreteLogic{
	MCRIP1 *= not ERK
DiscreteLogic}
NodeGate}

InLink{
InputNode: ERK
LinkEffect: Repression
LinkType: Phosphorylation
LinkDescription: {\color{PineGreen} Upon \textit{ERK} phosphorylation \textit{MCRIP1}, an inhibitor of EMT, dissociates and releases the \textit{ZEB1} co-activator \textit{CtBP} \cite{ichikawaMCRIP1ERKSubstrate2015}.}
LinkNotes: 
InLink} //ERK
Node} //MCRIP1


Node{
NodeMetaData{
NodeName: N_bcatenin
NodeGenes: 
NodeType: TF_Protein
NodeColor: lightskyblue
NodeCoordinate: 12027.657808031288, 6317.588981798776
NodeDescription: {\color{NavyBlue} When released from cell-cell junctions, \textit{$\beta$-catenin} localizes to the nucleus and induces genes that promote proliferation and EMT \cite{bienzVCateninPivotCell2005}.}
NodeNotes: 
NodeMetaData}

NodeGate{
DiscreteLogic{
	N_bcatenin *= (not Casp3) and (not (ApicalBasal_Pol and GSK3))
DiscreteLogic}
NodeGate}

InLink{
InputNode: ApicalBasal_Pol
LinkEffect: Repression
LinkType: Localization
LinkDescription: {\color{NavyBlue} Junctional \textit{E-cadherins} recruits/sequesters \textit{$\beta$-catenin} to adherens junctions and block \textit{$\beta$-catenin} nuclear localization \cite{tianECadherinCateninComplex2011}. Here we assume that cells able to form a ring of adherens junctions and establish apical-basal polarity lack nuclear \textit{$\beta$-catenin}.}
LinkNotes: 
InLink} //ApicalBasal_Pol

InLink{
InputNode: Casp3
LinkEffect: Repression
LinkType: Proteolysis
LinkDescription: {\color{NavyBlue} Active Caspase 3 cleaves \textit{$\beta$-catenin} into several fragments that lose their transcriptional activity and become localized to the cytoplasm \cite{steinhusenApoptosisinducedCleavageVCatenin2000}.}
LinkNotes: “Here we show that beta-catenin is proteolytically cleaved during anoikis and staurosporine-induced apoptosis. Cleavage of beta-catenin was found to be caspase-dependent.” \cite{steinhusenApoptosisinducedCleavageVCatenin2000}
InLink} //Casp3

InLink{
InputNode: GSK3
LinkEffect: Repression
LinkType: Degradation
LinkDescription: {\color{NavyBlue} The cytoplasmic pool of \textit{$\beta$-catenin} not tied to junctions is highly unstable due to multiple phosphorylations promoting its proteasome-mediated degradation. This phosphorylations is maintained by the "\textit{$\beta$-catenin} Destruction Complex" composed of the tumor suppressor \textit{APC}, the scaffolding protein \textit{Axin}, and the serine/threonine kinases \textit{GSK3}$\beta$ and \textit{CK1} (casein kinase 1, which primes \textit{GSK3}). When \textit{GSK3} is inhibited, unphosphorylated \textit{$\beta$-catenin} accumulates, translocates to the nucleus, and promotes transcription \cite{bienzVCateninPivotCell2005}.}
LinkNotes: 
InLink} //GSK3
Node} //N_bcatenin


Node{
NodeMetaData{
NodeName: TGFb_ext
NodeGenes: 
NodeType: Environment
NodeColor: gainsboro
NodeCoordinate: 12307.441087998823, 5477.799608902693
NodeDescription: {\color{PineGreen} The \textit{TGFb\_ext} node in our model represents an extracellular environment with saturating levels of \textit{TGF-$\beta$}. This input node is self-sustaining in the absence of \textit{in silico} perturbation.}
NodeNotes: 
NodeMetaData}

NodeGate{
DiscreteLogic{
	TGFb_ext *= TGFb_ext
DiscreteLogic}
NodeGate}

InLink{
InputNode: TGFb_ext
LinkEffect: Activation
LinkType: Enforced_Env
LinkDescription: {\color{PineGreen} The \textit{TGFb\_ext} input node is self-sustaining in the absence of \textit{in silico} perturbation.}
LinkNotes: 
InLink} //TGFb_ext
Node} //TGFb_ext

Node{
NodeMetaData{
NodeName: Self_Loop
NodeGenes: 
NodeType: Environment
NodeColor: gainsboro
NodeCoordinate: 12223.196648218342, 5501.367968809939
NodeDescription: {\color{PineGreen} The \textit{Self\_Loop} input node qualtifies the extent to which \textit{TGF-$\beta$} secreted by a single isolated cell can drive its own autocrine signaling to saturating levels. When tuned stochastically between 0 and 1, its level represents the fraction of saturating \textit{TGF-$\beta$} signal driven by the autocrine loop. We expect the fraction that accurately characterises a given cell to be a funciton of both cell type (intrinsic ability to secrete \textit{TGF-$\beta$}) and microenvironment, as the latter can influence diffusion and bio-availability of the secreted ligand.}
NodeNotes: 
NodeMetaData}

NodeGate{
DiscreteLogic{
	Self_Loop *= Self_Loop
DiscreteLogic}
NodeGate}

InLink{
InputNode: Self_Loop
LinkEffect: Activation
LinkType: Enforced_Env
LinkDescription: {\color{PineGreen} The \textit{Self\_Loop} input node is self-sustaining in the absence of \textit{in silico} perturbation.}
LinkNotes: 
InLink} //Self_Loop
Node} //Self_Loop

Node{
NodeMetaData{
NodeName: TGF_bRII
NodeGenes: 
NodeType: Receptor
NodeColor: red
NodeCoordinate: 12208.089379048488, 5621.295407385725
NodeDescription: {\color{PineGreen} The ON state of the \textit{TGF\_bRII} node represents a \textit{TGF-$\beta$}-bound \textit{T$\beta$RII} receptor, and thus requires external \textit{TGF-$\beta$} \cite{seoaneTGFvFamilySignaling2017}, or secreted \textit{TGF-$\beta$} along with either strong autocrine signaling (\textit{Self\_Loop}=ON) or at least medium cell density (\textit{CellDensity\_Low}=ON).}
NodeNotes: 
NodeMetaData}

NodeGate{
DiscreteLogic{
	TGF_bRII *= TGFb_ext or (TGFb_secr and (CellDensity_Low or Self_Loop))
DiscreteLogic}
NodeGate}

InLink{
InputNode: TGFb_ext
LinkEffect: Activation
LinkType: Ligand_Binding
LinkDescription: {\color{PineGreen} Externally supplied \textit{TGF-$\beta$} binds to and activates \textit{T$\beta$RII} (\textit{TGFBR2} gene) \cite{seoaneTGFvFamilySignaling2017}.}
LinkNotes: 
InLink} //TGFb_ext

InLink{
InputNode: TGFb_secr
LinkEffect: Activation
LinkType: Ligand_Binding
LinkDescription:  {\color{PineGreen} Mesenhymal cells secrete \textit{TGF-$\beta$}, creating an autocrine signaling loop required to maintian their mesenchymal state \cite{gregoryAutocrineTGFbetaZEB2011, tianCoupledReversibleIrreversible2013}.}
LinkNotes: 
InLink} //TGFb_secr


InLink{
InputNode: Self_Loop
LinkEffect: Activation
LinkType: Complex_Process
LinkDescription: {\color{PineGreen} In cells / environments where a single cell can secrete sufficient \textit{TGF-$\beta$} to saturate its own \textit{TGF-$\beta$} signaling, this input removes the requirement of neighboring cells to boost the availability of secreted \textit{TGF-$\beta$}.}
LinkNotes:
InLink} //Self_Loop

InLink{
InputNode: CellDensity_Low
LinkEffect: Activation
LinkType: Complex_Process
LinkDescription: {\color{PineGreen} Though direct experimental evidence is hard to find, our model makes the assumption that autocrine signaling among cells that have at least medium density is strong enough to support autocrine \textit{TGF-$\beta$} signaling, even if a single isolated cell's secretion is not sufficient. The assumption is indirecty supported by evidence that autocrine signaling is required for, and can indeed support the maintenance of a mesencymal state even after external \textit{TGF-$\beta$} is no longer supplied \cite{gregoryAutocrineTGFbetaZEB2011, tianCoupledReversibleIrreversible2013}.}
LinkNotes: 
InLink} //CellDensity_Low

Node} //TGF_bRII

Node{
NodeMetaData{
NodeName: TGF_bRI
NodeGenes: 
NodeType: Receptor
NodeColor: red
NodeCoordinate: 12257.255230980474, 5673.264319061908
NodeDescription: {\color{PineGreen} The ON state of \textit{T$\beta$RI}  represents an active, ligand-bound receptor complex of \textit{TGF-$\beta$}, \textit{T$\beta$RII}, and \textit{T$\beta$RI} \cite{seoaneTGFvFamilySignaling2017}. Thus it requires \textit{TGF-$\beta$}-bound \textit{T$\beta$RII}, where \textit{TGF-$\beta$} is either externally supplied or secreted \textit{TGF-$\beta$} (the latter requiring strong autocrine signaling or  medium cell density). }
NodeNotes: 
NodeMetaData}

NodeGate{
DiscreteLogic{
	TGF_bRI *= TGF_bRII and (TGFb_ext or (TGFb_secr and (CellDensity_Low or Self_Loop)))
DiscreteLogic}
NodeGate}

InLink{
InputNode: TGF_bRII
LinkEffect: Activation
LinkType: Phosphorylation
LinkDescription: {\color{PineGreen} When \textit{TGF-$\beta$} binds to its type II receptor (\textit{T$\beta$RII}), it recruits the type I receptor \textit{T$\beta$RI} and activates it by phosphorylation \cite{seoaneTGFvFamilySignaling2017}.} 
LinkNotes: 
InLink} //TGF_bRII

InLink{
InputNode: TGFb_ext
LinkEffect: Activation
LinkType: Ligand_Binding
LinkDescription: {\color{PineGreen}Externally supplied \textit{TGF-$\beta$} binds to and activates \textit{T$\beta$RII}, which in turn recruits and phosphorylates \textit{T$\beta$RI} \cite{seoaneTGFvFamilySignaling2017}.}
LinkNotes: 
InLink} //TGFb_ext

InLink{
InputNode: TGFb_secr
LinkEffect: Activation
LinkType: Ligand_Binding
LinkDescription:  {\color{PineGreen} Mesenhymal cells secrete \textit{TGF-$\beta$}, creating an autocrine signaling loop required to maintian their mesenchymal state \cite{gregoryAutocrineTGFbetaZEB2011, tianCoupledReversibleIrreversible2013}.}
LinkNotes: 
InLink} //TGFb_secr


InLink{
InputNode: Self_Loop
LinkEffect: Activation
LinkType: Complex_Process
LinkDescription: {\color{PineGreen} In cells / environments where a single cell can secrete sufficient \textit{TGF-$\beta$} to saturate its own \textit{TGF-$\beta$} signaling, this input removes the requirement of neighboring cells to boost the availability of secreted \textit{TGF-$\beta$}.}
LinkNotes:
InLink} //Self_Loop

InLink{
InputNode: CellDensity_Low
LinkEffect: Activation
LinkType: Complex_Process
LinkDescription: {\color{PineGreen} Our model assumes that autocrine signaling among cells that have at least medium density is strong enough to support autocrine \textit{TGF-$\beta$} signaling, even if a single isolated cell's secretion is not \cite{gregoryAutocrineTGFbetaZEB2011, tianCoupledReversibleIrreversible2013}.}
LinkNotes: 
InLink} //CellDensity_Low
Node} //TGF_bRI

Node{
NodeMetaData{
NodeName: SMAD2_3_4
NodeGenes: 
NodeType: Protein_Complex
NodeColor: red
NodeCoordinate: 12216.66156433406, 5759.551479694965
NodeDescription: {\color{PineGreen} The \textit{SMAD2\_3\_4} node represents transcriptionally active \textit{Smad2/Smad3/Smad4} complexes. \textit{Smad2} and \textit{Smad3} are activated via phosphorylation by \textit{T$\beta$RI}, which releases them from the receptor complex to aid their nuclear translocation in partnership with \textit{Smad4} \cite{seoaneTGFvFamilySignaling2017}. \textit{SPRY2} reduces \textit{Smad} phosphorylation in dense monolayers \cite{tanSprouty2SuppressesEpithelialMesenchymal2016}, which also sequester \textit{TGF-$\beta$} receptors to their baso-lateral surface, hiding them from apically applied \textit{TGF-$\beta$} \cite{nallet-staubCellDensitySensing2015}. In contrast, \textit{YAP} and \textit{TAZ} bind to \textit{Smads}, aid their nuclear localization, and potentiate \textit{Smad}-induced transcription \cite{szetoYAPTAZAre2016}. Our model assumes that in order to respond to \textit{TGF-$\beta$}, cells either need active \textit{YAP/TAZ}, or no apical-basal polarizaiton.}
NodeNotes: 
NodeMetaData}

NodeGate{
DiscreteLogic{
	SMAD2_3_4 *= TGF_bRI and TGF_bRII and not SPRY2 and ((YAP and TAZ) or not ApicalBasal_Pol) 
DiscreteLogic}
NodeGate}

InLink{
InputNode: TGF_bRI
LinkEffect: Activation
LinkType: Phosphorylation
LinkDescription: {\color{PineGreen} The type I \textit{TGF-$\beta$} receptor (\textit{T$\beta$RI}) phosphorylates receptor-bound \textit{Smad2} and \textit{Smad3} at their carboxy-terminal, which releases them from the receptor complex and triggers their nuclear translocation.  \textit{Smad4} partners with activated \textit{Smads} to help carry out their function \cite{seoaneTGFvFamilySignaling2017}. }
LinkNotes: 
InLink} //TGF_bRI

InLink{
InputNode: TGF_bRII
LinkEffect: Activation
LinkType: Phosphorylation
LinkDescription: {\color{PineGreen} The actions of \textit{T$\beta$RI} on \textit{Smad2} and \textit{Smad3} require an active receptor/ligand complex, and thus \textit{TGF\_bRII} \cite{seoaneTGFvFamilySignaling2017}.}
LinkNotes: 
InLink} //TGF_bRII


InLink{
InputNode: SPRY2
LinkEffect: Repression
LinkType: Dephosphorylation
LinkDescription: {\color{PineGreen} \textit{SPRY2} supresses \textit{Smad2} phosphorylation and can block \textit{TGF-$\beta$} induced EMT \cite{tanSprouty2SuppressesEpithelialMesenchymal2016}.}
LinkNotes: PMC4944964
InLink} //SPRY2

InLink{
InputNode: YAP
LinkEffect: Activation
LinkType: Localization
LinkDescription: {\color{PineGreen} \textit{YAP/TAZ} bind to \textit{Smad2} and aid their nuclear accumulation and \textit{Smad}-induced transcription. Fibroblast growth on soft gels with cytosolic \textit{YAP/TAZ} or treated with chemical  \textit{YAP/TAZ} inhibitors show impaired \textit{TGF-$\beta$}–induced \textit{Smad2/3}-driven transcription \cite{szetoYAPTAZAre2016}.}
LinkNotes: 
InLink} //YAP

InLink{
InputNode: TAZ
LinkEffect: Activation
LinkType: Localization
LinkDescription: {\color{PineGreen} \textit{YAP/TAZ} bind to \textit{Smads} and aid their nuclear accumulation and \textit{Smad}-induced transcription \cite{szetoYAPTAZAre2016}.}
LinkNotes: jasn.asnjournals.org/content/27/10/3117
InLink} //TAZ

InLink{
InputNode: ApicalBasal_Pol
LinkEffect: Repression
LinkType: Indirect
LinkDescription: {\color{PineGreen} Epithelial cell polarization was shown to block \textit{TGF-$\beta$} signaling  upstream and independently of cytoplasmic \textit{YAP/TAZ} sequestration. In cells polarized along their apical-basal axis (represented in our model by \textit{ApicalBasal\_Pol} = ON), \textit{TGF-$\beta$} receptors I and II are sequestered to the basolateral surface of the cell, depriving apically delivered \textit{TGF-$\beta$} of access to its receptors and thus weakening the \textit{TGF-$\beta$} response \cite{nallet-staubCellDensitySensing2015}. }
LinkNotes: 
InLink} //ApicalBasal_Pol

Node} //SMAD2_3_4

Node{
NodeMetaData{
NodeName: HMGA2
NodeGenes: 
NodeType: TF_Protein
NodeColor: red
NodeCoordinate: 12211.558908464365, 5884.47893652132
NodeDescription: {\color{PineGreen} \textit{HMGA2} is a transcription factor induced by \textit{SMAD 3/4} in response to \textit{TGF-$\beta$}. Once induced, it drives transcription of the master EMT switch by inducing \textit{SNAI1/2} and \textit{Twist} \cite{thuaultTransformingGrowthFactorbeta2006}.}
NodeNotes: 
NodeMetaData}

NodeGate{
DiscreteLogic{
	HMGA2 *= SMAD2_3_4
DiscreteLogic}
NodeGate}

InLink{
InputNode: SMAD2_3_4
LinkEffect: Activation
LinkType: Transcription
LinkDescription: {\color{PineGreen} \textit{HMGA2} is a direct transcriptonal target of \textit{TGF-$\beta$} induced \textit{SMAD 3/4} \cite{thuaultTransformingGrowthFactorbeta2006}.}
LinkNotes: 
InLink} //SMAD2_3_4
Node} //HMGA2

Node{
NodeMetaData{
NodeName: ILK_Rictor
NodeGenes: 
NodeType: Protein_Complex
NodeColor: red
NodeCoordinate: 12304.691193587056, 5729.551479694965
NodeDescription: {\color{PineGreen} \textit{TGF$\beta$-1} induces expression of the \textit{mTORC2} component \textit{Rictor}, \textit{ILK} binding to \textit{Rictor}, and \textit{ILK}-dependent \textit{Rictor} phosphorylation \cite{serranoRoleIntegrinlinkedKinase2013}. The complex, in turn, is known to activate \textit{AKT1} \cite{mcdonaldRictorIntegrinlinkedKinase2008}.}
NodeNotes: 
NodeMetaData}

NodeGate{
DiscreteLogic{
	ILK_Rictor *= (ILK and TGF_bRI) and TGF_bRII
DiscreteLogic}
NodeGate}

InLink{
InputNode: ILK
LinkEffect: Activation
LinkType: Complex_Formation
LinkDescription: {\color{PineGreen} \textit{TGF$\beta$-1} induces \textit{ILK} binding and phosphorylation of \textit{Rictor} \cite{serranoRoleIntegrinlinkedKinase2013}; we assume this requres an active \textit{ILK} kinase. }
LinkNotes: 
InLink} //ILK

InLink{
InputNode: TGF_bRII
LinkEffect: Activation
LinkType: Indirect
LinkDescription: {\color{PineGreen} \textit{ILK/Rictor} binding is mediated by \textit{TGF$\beta$} receptors I and II, responsive to \textit{TGF$\beta$-1} \cite{serranoRoleIntegrinlinkedKinase2013}.  }
LinkNotes: 
InLink} //TGF_bRII

InLink{
InputNode: TGF_bRI
LinkEffect: Activation
LinkType: Indirect
LinkDescription: {\color{PineGreen} \textit{ILK/Rictor} binding is mediated by \textit{TGF$\beta$} receptors I and II, responsive to \textit{TGF$\beta$-1} \cite{serranoRoleIntegrinlinkedKinase2013}. }
LinkNotes: 
InLink} //TGF_bRI
Node} //ILK_Rictor

Node{
NodeMetaData{
NodeName: p15
NodeGenes: 
NodeType: CDKI
NodeColor: red
NodeCoordinate: 12266.725613380275, 5884.47893652132
NodeDescription: {\color{PineGreen} \textit{p15} (\textit{Ink4B}) is a cyclin-dependent kinase inhibitor that binds \textit{cdk4 / cdk6}, displacing \textit{Cyclin D} and thus blocking G1/S progression \cite{hannonP15INK4BPotentialEffector1994}. \textit{TGF$\beta$} induces both transcription \cite{fengSmad2Smad3Smad42000} and stabilization of \textit{p15} \cite{sandhuTransformingGrowthFactor1997}, while \textit{Myc} represses its transcription \cite{stallerRepressionP15INK4bExpression2001}. In addition, \textit{FoxO1/3} can also induce \textit{p15} \cite{katayamaFOXOTranscriptionFactordependent2008}.}
NodeNotes: 
NodeMetaData}

NodeGate{
DiscreteLogic{
	p15 *= ((SMAD2_3_4 or FoxO1) or FoxO3) and (not Myc)
DiscreteLogic}
NodeGate}

InLink{
InputNode: SMAD2_3_4
LinkEffect: Activation
LinkType: Transcription
LinkDescription: {\color{PineGreen} \textit{Smad2}, \textit{Smad3} and \textit{Smad4} induce \textit{p15}  transcription and increase its protein stability in response to \textit{TGF$\beta$} \cite{fengSmad2Smad3Smad42000}.}
LinkNotes:
InLink} //SMAD2_3_4

InLink{
InputNode: Myc
LinkEffect: Repression
LinkType: Transcription
LinkDescription: {\color{PineGreen} \textit{Myc} is a direct transctiptional repressor of \textit{p15} \cite{stallerRepressionP15INK4bExpression2001}.}
LinkNotes: 
InLink} //Myc

InLink{
InputNode: FoxO3
LinkEffect: Activation
LinkType: Transcription
LinkDescription: {\color{PineGreen} \textit{FoxO3} is a direct transctiptional activator of \textit{p15} \cite{katayamaFOXOTranscriptionFactordependent2008}.}
LinkNotes: 
InLink} //FoxO3

InLink{
InputNode: FoxO1
LinkEffect: Activation
LinkType: Transcription
LinkDescription: {\color{PineGreen} \textit{FoxO1} is a direct transctiptional activator of \textit{p15} \cite{katayamaFOXOTranscriptionFactordependent2008}.}
LinkNotes: 
InLink} //FoxO1


Node} //p15

Node{
NodeMetaData{
NodeName: DUSP4
NodeGenes: 
NodeType: Phosphatase
NodeColor: red
NodeCoordinate: 12321.892318296183, 5845.129455132268
NodeDescription: {\color{PineGreen} \textit{TGF$\beta$} induces the transcription of the mitogen-activated protein kinase  phosphatase \textit{MKP2}, or \textit{DUSP4}, through a \textit{SMAD3}-dependent mechanism \cite{rameshTGFvMediatedBIM2008}. \textit{DUSP4}, in turn, attenuates \textit{ERK} and allows \textit{BIM} accumulation, aiding \textit{TGF$\beta$}-mediated apoptosis \cite{rameshTGFvMediatedBIM2008,wildeySmad3PotentiatesTransforming2003}.}
NodeNotes: 
NodeMetaData}

NodeGate{
DiscreteLogic{
	DUSP4 *= SMAD2_3_4
DiscreteLogic}
NodeGate}

InLink{
InputNode: SMAD2_3_4
LinkEffect: Activation
LinkType: Transcription
LinkDescription: {\color{PineGreen} \textit{TGF$\beta$} induces \textit{DUSP4} transcription through \textit{SMAD3} \cite{rameshTGFvMediatedBIM2008}.}
LinkNotes: 
InLink} //SMAD2_3_4
Node} //DUSP4

Node{
NodeMetaData{
NodeName: Runx1
NodeGenes: 
NodeType: TF_Protein
NodeColor: red
NodeCoordinate: 12335.298230855966, 5789.551479694965
NodeDescription:  {\color{PineGreen} The \textit{Runx1} transcription factor is transcriptionally induced by \textit{TGF$\beta$}, leading to elevated mRNA and protein levels \cite{wildeyRunx1CoactivatorFOXO32009}. \textit{Runx1} in turns binds to \textit{FoxO3} to induce \textit{BIM} and promote \textit{TGF$\beta$}-mediated apoptosis \cite{wildeyRunx1CoactivatorFOXO32009}.}
NodeNotes: 
NodeMetaData}

NodeGate{
DiscreteLogic{
	Runx1 *= SMAD2_3_4
DiscreteLogic}
NodeGate}

InLink{
InputNode: SMAD2_3_4
LinkEffect: Activation
LinkType: Transcription
LinkDescription:  {\color{PineGreen} Either \textit{Smad2} or \textit{Smad3}, plus \textit{Smad4}, are required for induction of \textit{Runx} transcription factors by \textit{TGF$\beta$}1 \cite{ebelFunctionsSmadTranscription2016}.}
LinkNotes: 
InLink} //SMAD2_3_4
Node} //Runx1

Node{
NodeMetaData{
NodeName: SNAI1
NodeGenes: 
NodeType: TF_Protein
NodeColor: #ffe400
NodeCoordinate: 12224.91499765939, 6413.077263048776
NodeDescription: {\color{NavyBlue} \textit{SNAI1}, also known as \textit{Snail}, is a master inducer of EMT, responsible for starting the transcriptional cascade that locks in the EMT regulatory switch \cite{tianCoupledReversibleIrreversible2013}. In epithelial cells \textit{SNAI1} is repressed by RNA interference by \textit{miR-34} \cite{siemensMiR34SNAILForm2011} and protein degradation by \textit{GSK3} \cite{zhengGlycogenSynthaseKinase32013}. Transcriptional \textit{NF-$\kappa$B} \cite{minNFkBEpithelialMesenchymal2008} along with loss of these repressive mechanism and nuclear localization by \textit{PAK1} \cite{yangPak1PhosphorylationSnail2005} can activate \textit{SNAI1}, starting EMT. In committed mesenhymal or hybrid E/M cells \textit{ZEB1} lowers the barrier to maitnaining high levels of \textit{SNAI1}.} {\color{PineGreen} Downstream of \textit{TGF}$\beta$, \textit{HMGA2} further aids its transcriptiopnal upregulation of \cite{thuaultHMGA2SmadsCoregulate2008}.} {\color{NavyBlue} Gate in model with no TGF$\beta$ signaling: \textbf{SNAI1 *= (PAK1 and (not GSK3 or NfkB or (not miR\_34 and (ZEB1\_H or ZEB1)))) or (NfkB and not (miR\_34 and GSK3) and (ZEB1\_H or ZEB1)) or (ZEB1\_H and ZEB1 and (not (miR\_34 or GSK3) or (NfkB or PAK1)))}} 
NodeNotes: 
NodeMetaData}

NodeGate{
DiscreteLogic{
		SNAI1 *= (PAK1 and (not GSK3 or NfkB or (not miR_34 and (ZEB1_H or ZEB1)))) 	
			or (NfkB and not (miR_34 and GSK3) and (ZEB1_H or ZEB1) ) 
			or (ZEB1_H and ZEB1 and (not (miR_34 or GSK3) or (NfkB or PAK1 or HMGA2))) 
DiscreteLogic}
NodeGate}

InLink{
InputNode: PAK1
LinkEffect: Activation
LinkType: Phosphorylation_Localization
LinkDescription: {\color{NavyBlue} \textit{PAK1} phosphorylation of \textit{SNAI1} activates and localizes \textit{SNAI1} the nucleus \cite{yangPak1PhosphorylationSnail2005}.}
LinkNotes: 
InLink} //PAK1

InLink{
InputNode: GSK3
LinkEffect: Repression
LinkType: Degradation
LinkDescription: {\color{NavyBlue} \textit{GSK3} both degrades and prevents the transcription of \textit{SNAI1} \cite{zhengGlycogenSynthaseKinase32013}.}
LinkNotes: “GSK-3b prevents Snail expression and activity by inhibiting its transcription16 and regulating its degradation and nuclear translocation” \cite{zhengGlycogenSynthaseKinase32013}
InLink} //GSK3

InLink{
InputNode: NfkB
LinkEffect: Activation
LinkType: Transcription
LinkDescription: {\color{NavyBlue} The transcription factor \textit{NF-$\kappa$B} promotes the expression of \textit{SNAI1} \cite{minNFkBEpithelialMesenchymal2008}, and \textit{NF-$\kappa$B} inhibition can  lower \textit{SNAI1} expression \cite{minNFkBEpithelialMesenchymal2008}.}
LinkNotes: 
InLink} //NfkB

InLink{
InputNode: miR_34
LinkEffect: Repression
LinkType: RNAi
LinkDescription: {\color{NavyBlue} \textit{SNAI1} mRNA is a direct target of \textit{miR-34} suppression \cite{siemensMiR34SNAILForm2011}.}
LinkNotes:
InLink} //miR_34

InLink{
InputNode: ZEB1
LinkEffect: Activation
LinkType: Indirect
LinkDescription: {\color{NavyBlue} \textit{ZEB1} is an indirect transcriptional inducer of \textit{SNAI1} \cite{zhangATMmediatedStabilizationZEB12014}, likely by acting as a competitive inhibitor of microRNAs such as \textit{miR-34} \cite{kimCompetingEndogenousRNA2021}. }
LinkNotes: 
InLink} //ZEB1

InLink{
InputNode: ZEB1_H
LinkEffect: Activation
LinkType: Indirect
LinkDescription: {\color{NavyBlue} \textit{ZEB1} is an indirect transcriptional inducer of \textit{SNAI1} \cite{zhangATMmediatedStabilizationZEB12014}, likely by acting as a competitive inhibitor of microRNAs such as \textit{miR-34} \cite{kimCompetingEndogenousRNA2021}. }
LinkNotes: 
InLink} //ZEB1_H

InLink{
InputNode: HMGA2
LinkEffect: Activation
LinkType: Transcription
LinkDescription: {\color{PineGreen} \textit{HMGA2} binds to the \textit{SNAI1} promoter to induce its expression, and cooperates with \textit{Smads} by binding to them and increasing their affinity to the  \textit{SNAI1} promoter \cite{thuaultHMGA2SmadsCoregulate2008}. Thus, \textit{TGF}$\beta$ activates the EMT transciptional program via \textit{HMGA2} \cite{thuaultTransformingGrowthFactorbeta2006}.}
LinkNotes: 
InLink} //HMGA2

Node} //SNAI1

Node{
NodeMetaData{
NodeName: LEF1
NodeGenes: 
NodeType: TF_Protein
NodeColor: #ffe400
NodeCoordinate: 12190.629283373677, 6655.595631839228
NodeDescription: {\color{NavyBlue} Lymphoid enhancer-binding factor 1, or \textit{LEF1} is a high-mobility group transcription factor and mediator of \textit{Wnt/$\beta$-catenin} signaling. In addition to promotong proliferation, \textit{LEF1} helps induce EMT by activating the transcription \textit{SNAI2} and \textit{ZEB1} \cite{santiagoWntSignalingPathway2017}. It is induced by  \textit{NF-$\kappa$B} \cite{yunNFkBRegulatesLef12007} {\color{PineGreen} or \textit{Smad2/4} \cite{nawshadTGFbeta3SignalingActivates2003}}, its transcriptional potency is boosted by \textit{ZEB1} \cite{rosmaninhoZeb1PotentiatesGenome2018}, and it is targeted for degradation by \textit{miR-200}.} {\color{NavyBlue} Gate in model with no TGF$\beta$ signaling: \textbf{LEF1 *= (ZEB1 and not miR\_200) or ZEB1\_H or NfkB}}
NodeNotes: 
NodeMetaData}

NodeGate{
DiscreteLogic{
	LEF1 *= (ZEB1 and not miR_200) or ZEB1_H or NfkB or SMAD2_3_4
DiscreteLogic}
NodeGate}

InLink{
InputNode: ZEB1
LinkEffect: Activation
LinkType: Complex_Formation
LinkDescription: {\color{NavyBlue} \textit{ZEB1} can bind to and significantly boost \textit{LEF1}-mediated transcription \cite{rosmaninhoZeb1PotentiatesGenome2018}.}
LinkNotes: 
InLink} //ZEB1

InLink{
InputNode: ZEB1_H
LinkEffect: Activation
LinkType: Complex_Formation
LinkDescription: {\color{NavyBlue} \textit{ZEB1} can bind to and significantly boost \textit{LEF1}-mediated transcription \cite{rosmaninhoZeb1PotentiatesGenome2018}.}
LinkNotes: 
InLink} //ZEB1_H

InLink{
InputNode: miR_200
LinkEffect: Repression
LinkType: Indirect
LinkDescription: {\color{NavyBlue} \textit{miR-200a-3p} is an indirect repressor of \textit{LEF1}, as it limiting basal \textit{Pitx2} and \textit{$\beta$-catenin} complexes from inducing \textit{LEF1} transcription \cite{sharpPituitaryHomeoboxPitx22014}. Here we assume that medium \textit{ZEB1} availability can aid \textit{LEF1}-mediated transcription if \textit{miR-200} is repressed, while high levels of \textit{ZEB1} can override \textit{miR-200}.}
LinkNotes: Better way to do this would be to have medium N_bcatenin as an inducer, and miR-200 acting on that one? But release from jucntions should still be possible for N_bcatenin, as a mechanosensitive way to EMT... 
InLink} //miR_200

InLink{
InputNode: NfkB
LinkEffect: Activation
LinkType: Transcription
LinkDescription: {\color{NavyBlue} \textit{LEF1} is a direct transcriptipnal target of \textit{NF-$\kappa$B} \cite{yunNFkBRegulatesLef12007}.}
LinkNotes: 
InLink} //NfkB

InLink{
InputNode: SMAD2_3_4
LinkEffect: Activation
LinkType: Transcription
LinkDescription: {\color{PineGreen} Phosphorilated \textit{Smad2} and \textit{Smad4} can induce \textit{LEF1} gene expression \cite{nawshadTGFbeta3SignalingActivates2003}.}
LinkNotes: 18799618
InLink} //SMAD2_3_4

Node} //LEF1

Node{
NodeMetaData{
NodeName: SNAI2
NodeGenes: 
NodeType: TF_Protein
NodeColor: #ffe400
NodeCoordinate: 12313.19863361864, 6528.615396759347
NodeDescription: {\color{NavyBlue} \textit{SNAI2}, also known as \textit{Slug}, is a prototypical EMT transcription factor that regulates tissue development and tumorigenesis \cite{zhouMolecularRegulationSnai22019}. It is induced / maintained in mesenhymal cells by \textit{Twist} \cite{casasSnail2EssentialMediator2011}, \textit{$\beta$-catenin} \cite{saegusaRequirementAktBetacatenin2009,zhouMolecularRegulationSnai22019}, \textit{LEF1} \cite{lambertiniSLUGNewTarget2010} as well as positive auto-regulation \cite{kumarAutoregulationSlugMediates2015}. {\color{PineGreen} In response to \textit{TGF$\beta$} it is induced by \textit{Smad3} \cite{moritaDualRolesMyocardinrelated2007} and \textit{HMGA2} \cite{thuaultTransformingGrowthFactorbeta2006}.}} {\color{NavyBlue} Gate in model with no TGF$\beta$ signaling: \textbf{SNAI2 *= Twist and ((SNAI2 or N\_bcatenin) or (N\_bcatenin\_H and LEF1))}}
NodeNotes: Molecular regulation of Snai2 in development and disease
NodeMetaData}

NodeGate{
DiscreteLogic{
	SNAI2 *= (Twist and ((SNAI2 or N_bcatenin) or (N_bcatenin_H and LEF1))) or (SMAD2_3_4 and HMGA2)
DiscreteLogic}
NodeGate}

InLink{
InputNode: Twist
LinkEffect: Activation
LinkType: Transcription
LinkDescription: {\color{NavyBlue} \textit{Twist} is a direct transcriptional inducer of \textit{SNAI2} \cite{casasSnail2EssentialMediator2011}.}
LinkNotes: “In the case of Snai2, both Snai1 and Twist proteins are capable of binding to the SNAI2 promoter to induce its gene expression.” \cite{zhouMolecularRegulationSnai22019}
InLink} //Twist

InLink{
InputNode: LEF1
LinkEffect: Activation
LinkType: Transcription
LinkDescription: {\color{NavyBlue} \textit{LEF1} is a direct transcriptional inducer of \textit{SNAI2} \cite{lambertiniSLUGNewTarget2010}.}
LinkNotes: doi.org/10.1186/1471-2199-11-13
InLink} //LEF1

InLink{
InputNode: N_bcatenin
LinkEffect: Activation
LinkType: Transcription
LinkDescription: {\color{NavyBlue} The \textit{Wnt/$\beta$-catenin} pathway promotes \textit{SNAI2} transcription through nuclear \textit{$\beta$-catenin} \cite{saegusaRequirementAktBetacatenin2009,zhouMolecularRegulationSnai22019}.}
LinkNotes: 
InLink} //N_bcatenin

InLink{
InputNode: N_bcatenin_H
LinkEffect: Activation
LinkType: Transcription
LinkDescription: {\color{NavyBlue} The \textit{Wnt/$\beta$-catenin} pathway promotes \textit{SNAI2} transcription through nuclear \textit{$\beta$-catenin} \cite{saegusaRequirementAktBetacatenin2009,zhouMolecularRegulationSnai22019}.}
LinkNotes: 
InLink} //N_bcatenin_H

InLink{
InputNode: SNAI2
LinkEffect: Activation
LinkType: Transcription
LinkDescription: {\color{NavyBlue} \textit{SNAI2} is able to bind to its own promoter and induce transcription of its own mRNA \cite{kumarAutoregulationSlugMediates2015}.}
LinkNotes: 
InLink} //SNAI2


InLink{
InputNode: SMAD2_3_4
LinkEffect: Activation
LinkType: Transcription
LinkDescription: {\color{PineGreen} \textit{SMAD3} bind the cis-element in the SNAI2 promoter and recruits myocardin-related transcription factors to activate its transcription \cite{moritaDualRolesMyocardinrelated2007}.}
LinkNotes: 
InLink} //SMAD2_3_4

InLink{
InputNode: HMGA2
LinkEffect: Activation
LinkType: Transcription
LinkDescription: {\color{PineGreen} \textit{HMGA2} is a direct transcriptional inducer of \textit{SNAI2} \cite{thuaultTransformingGrowthFactorbeta2006}.}
LinkNotes: 
InLink} //HMGA2
Node} //SNAI2

Node{
NodeMetaData{
NodeName: Twist
NodeGenes: 
NodeType: TF_Protein
NodeColor: #ffe400
NodeCoordinate: 12313.198633618638, 6444.004252510047
NodeDescription: {\color{NavyBlue}  \textit{Twist} is a master trancriptional regulator of the EMT program, induced by \textit{NF-$\kappa$B} \cite{phamUpregulationTwist1NFkB2007} {\color{PineGreen} or \textit{HMGA2} \cite{tanRegulationTranscriptionFactor2012}}, stabilized and aided by \textit{SNAI1}, and cleaved during apoptosis by \textit{Caspase 3} \cite{demontisTwistSubstrateCaspase2006}.} {\color{NavyBlue} Gate in model with no TGF$\beta$ signaling: \textbf{Twist *= (not Casp3) and (SNAI1 and (NfkB or not miR\_34))}}
NodeNotes: 
NodeMetaData}

NodeGate{
DiscreteLogic{
	Twist *= (not Casp3) and ((SNAI1 and (NfkB or not miR_34)) or HMGA2)
DiscreteLogic}
NodeGate}


InLink{
InputNode: NfkB
LinkEffect: Activation
LinkType: Transcription
LinkDescription: {\color{NavyBlue} Transcription of \textit{Twist} is induced by \textit{NF-$\kappa$B} \cite{phamUpregulationTwist1NFkB2007}.}
LinkNotes: “The activation of NF-κB complexes is sufficient for the transcriptional upregulation of Twist-1.” \cite{phamUpregulationTwist1NFkB2007}
InLink} //NfkB

InLink{
InputNode: SNAI1
LinkEffect: Activation
LinkType: Indirect
LinkDescription: {\color{NavyBlue} \textit{SNAI1} is required a rapid inrease in \textit{Twist} protein levels, and aids its subsequent transcription in response to \textit{TGF$\beta$} \cite{daveFunctionalCooperationSnail12011}. In addition, \textit{SNAI1} potentiates \textit{Twist}-mediated enhancer activation \cite{remboldConservedRoleSnail2014}.}
LinkNotes: “Unexpectedly, the expression of Snail1 and Twist shows a mutual dependence although to a different extent; whereas Twist depletion retards Snail1 up-regulation by TGF-β, Snail1 is necessary for the rapid increase in Twist protein and later up-regulation of Twist1 mRNA induced by the cytokine.” \cite{daveFunctionalCooperationSnail12011}
InLink} //SNAI1

InLink{
InputNode: miR_34
LinkEffect: Repression
LinkType: RNAi
LinkDescription: {\color{NavyBlue} \textit{Twist}'s 3'UTR is a direct target of \textit{miR-34} \cite{imaniMicroRNA34aTargetsEpithelial2017}.}
LinkNotes: 
InLink} //miR_34

InLink{
InputNode: HMGA2
LinkEffect: Activation
LinkType: Transcription
LinkDescription:  {\color{PineGreen} \textit{HMGA2} is a direct transcriptional inducer of \textit{Twist}, and responsible for its increase in response to \textit{TGF$\beta$} \cite{tanRegulationTranscriptionFactor2012}.}
LinkNotes:
InLink} //HMGA2

InLink{
InputNode: Casp3
LinkEffect: Repression
LinkType: Proteolysis
LinkDescription: {\color{NavyBlue} \textit{Twist} is a direct proteolytic target of \textit{Caspase 3} \cite{demontisTwistSubstrateCaspase2006}.}
LinkNotes:
InLink} //Casp3
Node} //Twist

Node{
NodeMetaData{
NodeName: miR_34
NodeGenes: 
NodeType: MicroRNA
NodeColor: #ffe400
NodeCoordinate: 12114.211489267489, 6413.077263048776
NodeDescription: {\color{NavyBlue} \textit{miR-34} is an microRNA expressed in epithelial cells and central to blocking the accumulation of EMT-initiating transcription factors such as \textit{SNAI1} and \textit{$\beta$-catenin}  \cite{zhangMicroRNA34FamilyPotential2019}. \textit{SNAI1}, together with \textit{ZEB1}, feed back to repress \textit{miR-34} expression in mesenhymal and hybrid E/M cells \cite{nieRolesMicroRNA34aEpithelial2019}.}
NodeNotes:
NodeMetaData}

NodeGate{
DiscreteLogic{
	miR_34 *= (not SNAI1) or (not (ZEB1 or ZEB1_H))
DiscreteLogic}
NodeGate}

InLink{
InputNode: SNAI1
LinkEffect: Repression
LinkType: Transcription
LinkDescription: {\color{NavyBlue} \textit{SNAI1} is a direct inhibitor of \textit{miR-34} transcription  \cite{nieRolesMicroRNA34aEpithelial2019}.}
LinkNotes: “SNAIL and ZEB1 bind to E-boxes in the miR-34a/b/c promoters, thereby repressing miR-34a/b/c expression.” \cite{nieRolesMicroRNA34aEpithelial2019}
InLink} //SNAI1

InLink{
InputNode: ZEB1
LinkEffect: Repression
LinkType: Transcription
LinkDescription: {\color{NavyBlue} \textit{ZEB1} is a direct inhibitor of \textit{miR-34} transcription \cite{nieRolesMicroRNA34aEpithelial2019}.}
LinkNotes: 
InLink} //ZEB1

InLink{
InputNode: ZEB1_H
LinkEffect: Repression
LinkType: Transcription
LinkDescription: {\color{NavyBlue} \textit{ZEB1} is a direct inhibitor of \textit{miR-34} transcription \cite{nieRolesMicroRNA34aEpithelial2019}.}
LinkNotes: 
InLink} //ZEB1_H

Node} //miR_34

Node{
NodeMetaData{
NodeName: miR_200
NodeGenes: 
NodeType: MicroRNA
NodeColor: #ffe400
NodeCoordinate: 12115.714731846076, 6601.537457545857
NodeDescription: {\color{NavyBlue} The \textit{miR-200} node represents microRNA family expressed in epithelial cells and central to blocking EMT transcription factors \cite{mongrooRoleMiR200Family2010}. Its levels are increaased by \textit{p21} \cite{liP21ZEB1ComplexInhibits2014}, it is directly induced by \textit{c-Myb} \cite{pieraccioliActivationMiR200CMyb2013} and repressed by \textit{ZEB1} \cite{burkReciprocalRepressionZEB12008,haraguchiDynamicsPlasticityEpithelial2016}. This repression is indirectly supported by \textit{SNAI1} \cite{gillSnailMicroRNA200Family2011,moesNovelNetworkIntegrating2012} and \textit{Twist} \cite{daveFunctionalCooperationSnail12011a}. Here we assume that in addition to the absence of \textit{p21} and the aid of \textit{SNAI1} and \textit{Twist}, high levels of \textit{ZEB1} (\textit{ZEB\_H} = ON) are required to silence the active  \textit{miR-200} promoter. In contrast, medium \textit{ZEB1} can maintain repression as long as \textit{miR-200} is silenced and its inducer \textit{c-Myb} is off.}
NodeNotes: 
NodeMetaData}

NodeGate{
DiscreteLogic{
	miR_200 *= p21 or ((not ((Twist and ZEB1_H) and SNAI1)) and (not (((Twist and SNAI1) and ZEB1) and (not (miR_200 or c_Myb)))))
DiscreteLogic}
NodeGate}

InLink{
InputNode: p21
LinkEffect: Activation
LinkType: Indirect
LinkDescription: {\color{NavyBlue} \textit{p21} knockdown downregulates several EMT-blockign miRNAs, including \textit{miR-200a}, \textit{miR-200b}, \textit{miR-200c} and the \textit{miR-183-96-182} cluster. This inhibits EMT, migration and invasion \cite{liP21ZEB1ComplexInhibits2014}. While it is unclear if \textit{p21} is a direct repressor of the \textit{miR-200} cluster, it was shown to bind \textit{ZEB1} and inhibit its transcriptipnal effets, relieving its ability to repress the \textit{miR-183-96-182} cluster \cite{liP21ZEB1ComplexInhibits2014}. As this cluster, not explicitly accounted for in our model, further inhibits \textit{ZEB1} expression \cite{liP21ZEB1ComplexInhibits2014}, it is possible that \textit{p21} increases \textit{miR-200} levels indirectly via this cluster, directly by blocking \textit{ZEB1}-mediated repression, or both. } 
LinkNotes: "depletion of p21 results in downregulation of several miRNAs, including miR-200a,miR-200b, miR-200c and the miR-183-96-182 (miR-183) cluster, to inhibit EMT, cell migration, and invasion. multiple cell types "
InLink} //p21
InLink{
InputNode: ZEB1_H
LinkEffect: Repression
LinkType: Transcription
LinkDescription: {\color{NavyBlue} \textit{ZEB1} is a direct transcriptional repressor of \textit{miR-200} expression \cite{burkReciprocalRepressionZEB12008,haraguchiDynamicsPlasticityEpithelial2016}. }
LinkNotes: 
InLink} //ZEB1_H
InLink{
InputNode: ZEB1
LinkEffect: Repression
LinkType: Transcription
LinkDescription: {\color{NavyBlue} \textit{ZEB1} is a direct transcriptional repressor of \textit{miR-200} expression \cite{burkReciprocalRepressionZEB12008,haraguchiDynamicsPlasticityEpithelial2016}. }
LinkNotes: 
InLink} //ZEB1
InLink{
InputNode: SNAI1
LinkEffect: Repression
LinkType: Indirect
LinkDescription: {\color{NavyBlue} \textit{SNAI1} induction reduces the expression of \textit{miR-200} \cite{gillSnailMicroRNA200Family2011,moesNovelNetworkIntegrating2012}. } 
LinkNotes: maybe worth including mir-203? \cite{moesNovelNetworkIntegrating2012}
InLink} //SNAI1
InLink{
InputNode: Twist
LinkEffect: Repression
LinkType: Indirect
LinkDescription: {\color{NavyBlue} \textit{Twist} upregulation is required to maintain high levels of \textit{ZEB1} (\textit{Twist} is a direct enhancer of \textit{ZEB1}) \cite{daveFunctionalCooperationSnail12011a}. Thus, we assume that \textit{ZEB1} and \textit{SNAI1} cannot fully repress the \textit{miR-200} cluster in the absence of \textit{Twist}. In addition, overexpression of \textit{Twist} resulted in DNA methylation of the  \textit{miR-200} locus, though this effect is likely the indirect result of \textit{ZEB1}-mediated repression \cite{nevesRoleDNAMethylation2010}.}
LinkNotes: 
InLink} //Twist
InLink{
InputNode: miR_200
LinkEffect: Activation
LinkType: Epigenetic
LinkDescription: {\color{NavyBlue} As the \textit{miR-200} promoter is subject of DNA methylaiton and epigenetic silencing during EMT \cite{nevesRoleDNAMethylation2010}, we assume that it is more difficult to turn off than to maintain its silenced state.}
LinkNotes: chromatin gets packed, can survive dip in Zeb1
InLink} //miR_200
InLink{
InputNode: c_Myb
LinkEffect: Activation
LinkType: Transcription
LinkDescription: {\color{NavyBlue} The proto-oncogene \textit{c-Myb} induces the expression of the \textit{miR-200} family, unless the locus is silenced by DNA methylation \cite{pieraccioliActivationMiR200CMyb2013}.}
LinkNotes: 
InLink} //c_Myb
Node} //miR_200

Node{
NodeMetaData{
NodeName: ZEB1_H
NodeGenes: 
NodeType: TF_Protein
NodeColor: #ffe400
NodeCoordinate: 12256.97240632985, 6595.595631839228
NodeDescription: {\color{NavyBlue} The \textit{ZEB1\_H} node represents maximal \textit{ZEB1} activation seen in fully mesenchymal cells \cite{jollyImplicationsHybridEpithelial2015, luMicroRNAbasedRegulationEpithelialhybridmesenchymal2013,zhangTGFvinducedEpithelialtomesenchymalTransition2014}. In our model this requires medium \textit{ZEB1}, as well as high nuclear \textit{$\beta$-catenin} \cite{sanchez-tilloVcateninTCF4Complex2011}, \textit{LEF1} \cite{kobayashiTranscriptionFactorLEF12013}, and either \textit{SNAI2} \cite{welsTranscriptionalActivationZEB12011} or the absence of \textit{miR-200}  \cite{liMiR200CanRepress2014,titleGeneticDissectionMiR200Zeb12018}.}
NodeNotes: 
NodeMetaData}

NodeGate{
DiscreteLogic{
	ZEB1_H *= ZEB1 and ((N_bcatenin_H and LEF1) and (SNAI2 or (not miR_200)))
DiscreteLogic}
NodeGate}

InLink{
InputNode: ZEB1
LinkEffect: Activation
LinkType: Persistence
LinkDescription:  {\color{NavyBlue} As the \textit{ZEB1} node represents moderate levels of this trascription factor,  \textit{ZEB1\_H} = ON requires \textit{ZEB1} = ON.}
LinkNotes: 
InLink} //ZEB1

InLink{
InputNode: N_bcatenin_H
LinkEffect: Activation
LinkType: Transcription
LinkDescription: {\color{NavyBlue} Nuclear \textit{$\beta$-catenin/TCF4} are direct transcriptional inducers of the \textit{ZEB1} promoter \cite{sanchez-tilloVcateninTCF4Complex2011}. We assume that high levels of nuclear \textit{$\beta$-catenin} are required for turning on the \textit{ZEB1\_H} node.}
LinkNotes: maybe this should now be the b_catenin_TCF4 node?!? ( “We found that β-catenin/TCF4 binds directly to the ZEB1 promoter and activates its transcription.” \cite{sanchez-tilloVcateninTCF4Complex2011} )
InLink} //N_bcatenin_H

InLink{
InputNode: LEF1
LinkEffect: Activation
LinkType: Indirect
LinkDescription: {\color{NavyBlue} \textit{LEF1} overexpression lead to a substantial increase in \textit{ZEB1}, indicating that elevated levels of \textit{LEF1} can help push \textit{ZEB1} into its mesenchymal-specific high expression range (\textit{LEF1\_H} node) \cite{kobayashiTranscriptionFactorLEF12013}.}
LinkNotes: 
InLink} //LEF1

InLink{
InputNode: SNAI2
LinkEffect: Activation
LinkType: Transcription
LinkDescription: {\color{NavyBlue} \textit{SNAI2} promotes \textit{ZEB1} transcription \cite{welsTranscriptionalActivationZEB12011}.}
LinkNotes: “Transcriptional activation of ZEB1 was demonstrated to be specific for Slug.” \cite{welsTranscriptionalActivationZEB12011}
InLink} //SNAI2

InLink{
InputNode: miR_200
LinkEffect: Repression
LinkType: RNAi
LinkDescription: {\color{NavyBlue} \textit{miR-200} reduces mRNA expression of \textit{ZEB1} by targeting its mRNA for destruction \cite{parkMiR200FamilyDetermines2008,liMiR200CanRepress2014,titleGeneticDissectionMiR200Zeb12018}.}
LinkNotes: 
InLink} //miR_200
Node} //ZEB1_H

Node{
NodeMetaData{
NodeName: ZEB1
NodeGenes: 
NodeType: TF_Protein
NodeColor: #ffe400
NodeCoordinate: 12220.629283373677, 6492.615512925661
NodeDescription: {\color{NavyBlue} Zinc finger E-box binding homeobox 1  or \textit{ZEB1} is one of the core regulators of the EMT transcriptional switch \cite{drapelaZEB1CriticalRegulator2020}. It is induced by \textit{SNAI2} \cite{welsTranscriptionalActivationZEB12011} and nuclear \textit{$\beta$-catenin/TCF4} \cite{sanchez-tilloVcateninTCF4Complex2011}, while the epithelial microRNA \textit{miR-200} targets its mRNA for destruction \cite{liMiR200CanRepress2014,titleGeneticDissectionMiR200Zeb12018}. As \textit{ZEB1} has two distinct activation levels in hybrid E/M cells vs fully mesenchynmal ones \cite{jollyImplicationsHybridEpithelial2015, luMicroRNAbasedRegulationEpithelialhybridmesenchymal2013,zhangTGFvinducedEpithelialtomesenchymalTransition2014}, we modeled \textit{ZEB1} activity with two nodes; this one represents at least medium \textit{ZEB1} activity (characteristic of hybrid E/M cells and compatible with ongoing \textit{miR-200} expression), and the \textit{ZEB1\_H} node representing maximal \textit{ZEB1} activation seen in fully mesenchymal cells.}
NodeNotes: 
NodeMetaData}

NodeGate{
DiscreteLogic{
	ZEB1 *= SNAI2 or (b_catenin_TCF4 and (not miR_200))
DiscreteLogic}
NodeGate}

InLink{
InputNode: SNAI2
LinkEffect: Activation
LinkType: Transcription
LinkDescription: {\color{NavyBlue} \textit{SNAI2} promotes \textit{ZEB1} transcription \cite{welsTranscriptionalActivationZEB12011}.}
LinkNotes: “Transcriptional activation of ZEB1 was demonstrated to be specific for Slug.” \cite{welsTranscriptionalActivationZEB12011}
InLink} //SNAI2

InLink{
InputNode: b_catenin_TCF4
LinkEffect: Activation
LinkType: Transcription
LinkDescription: {\color{NavyBlue} Nuclear \textit{$\beta$-catenin/TCF4} are direct transcriptional inducers of the \textit{ZEB1} promoter \cite{sanchez-tilloVcateninTCF4Complex2011}.}
LinkNotes: “We found that β-catenin/TCF4 binds directly to the ZEB1 promoter and activates its transcription.” \cite{sanchez-tilloVcateninTCF4Complex2011}
InLink} //b_catenin_TCF4

InLink{
InputNode: miR_200
LinkEffect: Repression
LinkType: RNAi
LinkDescription: {\color{NavyBlue} \textit{miR\_200} inhibits mRNA expression of \textit{ZEB1} by targeting its mRNA for destruction \cite{parkMiR200FamilyDetermines2008,liMiR200CanRepress2014,titleGeneticDissectionMiR200Zeb12018}.}
LinkNotes: 
InLink} //miR_200
Node} //ZEB1

Node{
NodeMetaData{
NodeName: N_bcatenin_H
NodeGenes: 
NodeType: TF_Protein
NodeColor: #ffe400
NodeCoordinate: 12024.92890982218, 6508.888137372724
NodeDescription: {\color{NavyBlue} The \textit{N\_bcatenin\_H} node represents maximal nuclear \textit{$\beta$-catenin} accumulation. This requires \textit{N\_bcatenin} = ON, a lack of \textit{miR-34}, either complete absence of junctions (\textit{J\_acatenin} = OFF) {\color{PineGreen} or activation by \textit{Smads}}, and the lack of joint repression \textit{GSK3} and either \textit{miR-200} or \textit{CyclinE/A}-bound \textit{Cdk2}.} {\color{NavyBlue} Gate in model with no TGF$\beta$ signaling: \textbf{N\_bcatenin\_H *= (((N\_bcatenin and (not miR\_34)) and (not J\_acatenin)) and (not (miR\_200 and GSK3))) and (not ((CyclinE or CyclinA) and GSK3))}}
NodeNotes: LOGIC CHANGED
NodeMetaData}

NodeGate{
DiscreteLogic{
	N_bcatenin_H *= (((N_bcatenin and (not miR_34)) and ((not J_acatenin) or SMAD2_3_4)) and (not (miR_200 and GSK3))) and (not ((CyclinE or CyclinA) and GSK3))
DiscreteLogic}
NodeGate}

InLink{
InputNode: N_bcatenin
LinkEffect: Activation
LinkType: Persistence
LinkDescription: {\color{NavyBlue} Reaching the \textit{N\_bcatenin\_H} = ON state requires \textit{N\_bcatenin} = ON first.}
LinkNotes: 
InLink} //N_bcatenin

InLink{
InputNode: miR_34
LinkEffect: Repression
LinkType: RNAi
LinkDescription: {\color{NavyBlue} \textit{$\beta$-catenin}'s 3' UTR is a direct \textit{miR-34} target \cite{kimP53MicroRNA34Are2011}.}
LinkNotes: 22045851
InLink} //miR_34

InLink{
InputNode: J_acatenin
LinkEffect: Repression
LinkType: Localization
LinkDescription: {\color{NavyBlue} Junctional \textit{E-cadherins} recruits/sequesters \textit{$\beta$-catenin} to adherens junctions and block \textit{$\beta$-catenin} nuclear localization \cite{tianECadherinCateninComplex2011}. We assume that cells unable to form any adherens junctions have high nuclear \textit{$\beta$-catenin}.}
LinkNotes: 
InLink} //J_acatenin

InLink{
InputNode: SMAD2_3_4
LinkEffect: Activation
LinkType: Phosphorylation
LinkDescription: {\color{PineGreen} \textit{TGF$\beta$} stimulation leads to increased binding of \textit{SMAD3/4} with \textit{$\beta$-catenin}, which in turn increases its nuclear accumulation and \textit{$\beta$-catenin}-mediated transcription \cite{nishitaInteractionWntTGFbeta2000,tianInteractionTransformingGrowth2002}.}
LinkNotes: "After TGF-β1 stimulation, the TGF-β1 RII no longer associated with either E-cadherin or β-catenin. Dissociation of the adherens junction protein from the TGF-β1 receptor was associated with increased β-catenin tyrosine phosphorylation and decreased threonine phosphorylation. Furthermore after receptor ligand binding, β-catenin became associated with the TGF-β1-signaling molecules Smad3 and Smad4."\cite{tianInteractionTransformingGrowth2002}
InLink} //SMAD2_3_4

InLink{
InputNode: GSK3
LinkEffect: Repression
LinkType: Degradation
LinkDescription: {\color{NavyBlue} When \textit{GSK3} is inhibited, unphosphorylated \textit{$\beta$-catenin} accumulates, translocates to the nucleus, and promotes transcription \cite{bienzVCateninPivotCell2005}.}
LinkNotes: 
InLink} //GSK3

InLink{
InputNode: miR_200
LinkEffect: Repression
LinkType: RNAi
LinkDescription: {\color{NavyBlue} \textit{$\beta$-catenin}'s 3' UTR is a direct \textit{miR-200a} target \cite{kangMicroRNA200aSuppressesWnt2011}.}
LinkNotes: 
InLink} //miR_200

InLink{
InputNode: CyclinE
LinkEffect: Repression
LinkType: Phosphorylation
LinkDescription:  {\color{NavyBlue} \textit{cyclin E/Cdk2} phosphorylate \textit{$\beta$-catenin} on Ser33, Ser37, Thr41, and Ser45, promoting its rapid proteasomal degradation \cite{parkModulationBetacateninPhosphorylation2004}.}
LinkNotes: In vivo and in vitro kinase assays with cyclin-CDK2 demonstrate β-catenin phosphorylation on residues Ser33, Ser37, Thr41, and Ser45. This phosphorylation promotes rapid degradation of cytosolic β-catenin via the β-TrCP-mediated proteasome pathway. \cite{parkModulationBetacateninPhosphorylation2004}
InLink} //CyclinE

InLink{
InputNode: CyclinA
LinkEffect: Repression
LinkType: Phosphorylation
LinkDescription:  {\color{NavyBlue} \textit{cyclin A/Cdk2} phosphorylate \textit{$\beta$-catenin} , promoting its rapid degradation \cite{parkModulationBetacateninPhosphorylation2004}.}
LinkNotes: 
InLink} //CyclinA
Node} //N_bcatenin_H

Node{
NodeMetaData{
NodeName: Ecadherin_mRNA
NodeGenes: 
NodeType: MRNA
NodeColor: #ffe400
NodeCoordinate: 12049.322387219432, 6684.569988906163
NodeDescription: {\color{NavyBlue} The \textit{Ecadherin\_mRNA} represents basal \textit{E-cadherin} expression, required to make at least some adherens juncitons with neighbors. This basal expression is only blocked during full EMT by the joint action of \textit{ZEB1} \cite{shirakiharaDifferentialRegulationEpithelial2007}, \textit{SNAI1} \cite{bolosTranscriptionFactorSlug2003,parkMiR200FamilyDetermines2008,nieRolesMicroRNA34aEpithelial2019}, \textit{SNAI2} \cite{bolosTranscriptionFactorSlug2003,peinadoTranscriptionalRegulationCadherins2004,parkMiR200FamilyDetermines2008}, and \textit{Twist} \cite{vesunaTwistTranscriptionalRepressor2008,nieRolesMicroRNA34aEpithelial2019}{\color{PineGreen}, and protected from repression by \textit{MCRIP1} \cite{wengMCRIP1PromotesExpression2019}}.}
NodeNotes: 
NodeMetaData}

NodeGate{
DiscreteLogic{
	Ecadherin_mRNA *= not ((((ZEB1_H and ZEB1) and SNAI1) and SNAI2) and Twist) or MCRIP1
DiscreteLogic}
NodeGate}

InLink{
InputNode: ZEB1_H
LinkEffect: Repression
LinkType: Transcription
LinkDescription: {\color{NavyBlue} \textit{ZEB1} is a direct transcriptional inhibitor of \textit{E-cadherin} \cite{shirakiharaDifferentialRegulationEpithelial2007}, either in partnership with its co-repressor \textit{CtBP} \cite{grooteclaesEvidenceFunctionCtBP2000}, or by binding to the SWI/SNF chromatin-remodeling protein \textit{BRG1} \cite{sanchez-tilloZEB1RepressesEcadherin2010}.}
LinkNotes: 
InLink} //ZEB1_H

InLink{
InputNode: ZEB1
LinkEffect: Repression
LinkType: Transcription
LinkDescription: {\color{NavyBlue} \textit{ZEB1} is a direct transcriptional inhibitor of \textit{E-cadherin} \cite{shirakiharaDifferentialRegulationEpithelial2007}, either in partnership with its co-repressor \textit{CtBP} \cite{grooteclaesEvidenceFunctionCtBP2000}, or by binding to the SWI/SNF chromatin-remodeling protein \textit{BRG1} \cite{sanchez-tilloZEB1RepressesEcadherin2010}.}
LinkNotes: 
InLink} //ZEB1

InLink{
InputNode: SNAI1
LinkEffect: Repression
LinkType: Transcription
LinkDescription: {\color{NavyBlue} \textit{SNAI1} is a direct transcriptional inhibitor of \textit{E-cadherin} \cite{bolosTranscriptionFactorSlug2003,parkMiR200FamilyDetermines2008,nieRolesMicroRNA34aEpithelial2019}.}
LinkNotes: “Among these EMT-TFs, SNAIL and TWIST1 are especially unique because they can combine with the E-box sequences of E-cadherin promoter to suppress the expression of E-cadherin, leading to the strengthening of EMT [32,52,53].”  \cite{nieRolesMicroRNA34aEpithelial2019}
InLink} //SNAI1

InLink{
InputNode: SNAI2
LinkEffect: Repression
LinkType: Transcription
LinkDescription: {\color{NavyBlue} \textit{SNAI2} is a direct transcriptional inhibitor of \textit{E-cadherin} transcription \cite{bolosTranscriptionFactorSlug2003,peinadoTranscriptionalRegulationCadherins2004,parkMiR200FamilyDetermines2008}.}
LinkNotes: “ZEB1, ZEB2, and the transcription factors Snail, Slug, E47, and Twist are all able to initiate EMT through binding to two bipartite E-box motifs within the E-cadherin promoter, repressing its transcription (Peinado et al. 2004).” \cite{parkMiR200FamilyDetermines2008}
InLink} //SNAI2

InLink{
InputNode: Twist
LinkEffect: Repression
LinkType: Transcription
LinkDescription: {\color{NavyBlue} \textit{Twist} is a direct transcriptional inhibitor of \textit{E-cadherin} transcription \cite{vesunaTwistTranscriptionalRepressor2008,nieRolesMicroRNA34aEpithelial2019}.}
LinkNotes: 
InLink} //Twist

InLink{
InputNode: MCRIP1
LinkEffect: Activation
LinkType: Indirect
LinkDescription:  {\color{PineGreen} \textit{MCRIP1} promotes transcription of \textit{E-cadherin} by competitively binding to \textit{ZEB1} co-repressor \textit{CtBP}, thus inhibiting \textit{ZEB1}-mediated transcriptional repression \cite{wengMCRIP1PromotesExpression2019}. During EMT, \textit{MCRIP1} is inhibited by \textit{ERK} phosphorylation \cite{wengMCRIP1PromotesExpression2019}.}
LinkNotes: MCRIP1, an ERK Substrate, Mediates ERK-Induced Gene Silencing during Epithelial-Mesenchymal Transition by Regulating the Co-Repressor CtBP: "ERK-induced MCRIP1 phosphorylation is critical for E-cadherin gene silencing and EMT"
InLink} //MCRIP1
Node} //Ecadherin_mRNA

Node{
NodeMetaData{
NodeName: b_catenin_TCF4
NodeGenes: 
NodeType: Protein_Complex
NodeColor: #ffe400
NodeCoordinate: 11964.391457346966, 6589.941401547894
NodeDescription: {\color{NavyBlue} The \textit{b\_catenin\_TCF4} node represents saturating levels of active nuclear \textit{$\beta$-catenin/TCF4} transcriptional activity. In addition to the influences required to accumulate high nuclear \textit{$\beta$-catenin}, this node's ON state also requires \textit{SNAI1} and \textit{SNAI2} expression, as both factors promote the formation of active \textit{$\beta$-catenin/TCF4} transcriptional complexes \cite{mediciSnailSlugPromote2008}.}
NodeNotes: 
NodeMetaData}

NodeGate{
DiscreteLogic{
	b_catenin_TCF4 *= (N_bcatenin_H and SNAI1) and SNAI2
DiscreteLogic}
NodeGate}

InLink{
InputNode: SNAI1
LinkEffect: Activation
LinkType: Indirect
LinkDescription:  {\color{NavyBlue} \textit{SNAI1/2} promote the formation of active \textit{$\beta$-catenin/TCF4} transcriptional complexes \cite{mediciSnailSlugPromote2008}.}
LinkNotes: 
InLink} //SNAI1

InLink{
InputNode: SNAI2
LinkEffect: Activation
LinkType: Indirect
LinkDescription:  {\color{NavyBlue} \textit{SNAI1/2} promote the formation of active \textit{$\beta$-catenin/TCF4} transcriptional complexes \cite{mediciSnailSlugPromote2008}.}
LinkNotes: 
InLink} //SNAI2

InLink{
InputNode: N_bcatenin_H
LinkEffect: Activation
LinkType: Complex_Formation
LinkDescription: {\color{NavyBlue} Reaching saturating levels of active nuclear \textit{$\beta$-catenin/TCF4} complex formation requires maximal nuclear \textit{$\beta$-catenin} accumularion (\textit{N\_bcatenin\_H} = ON).}
LinkNotes: 18799618
InLink} //N_bcatenin_H
Node} //b_catenin_TCF4

Node{
NodeMetaData{
NodeName: TGFb_secr
NodeGenes: 
NodeType: Secreted_Protein
NodeColor: #ffe400
NodeCoordinate: 11906.269242973505, 6415.336875100621
NodeDescription: {\color{PineGreen} The \textit{TGFb\_secr} node represents the production and secretion of \textit{TGF$\beta$} by the modeled cell. \textit{TGF$\beta$} transcription in mesenchymal cells is driven by nuclear \textit{$\beta$-catenin/TCF4}-mediated transcription, while \textit{TGF$\beta$} mRNA is targeted for degradation by \textit{miR-200} \cite{gregoryAutocrineTGFbetaZEB2011}. }
NodeNotes: 
NodeMetaData}

NodeGate{
DiscreteLogic{
	TGFb_secr *= b_catenin_TCF4 and (not miR_200)
DiscreteLogic}
NodeGate}

InLink{
InputNode: miR_200
LinkEffect: Repression
LinkType: Indirect
LinkDescription: {\color{PineGreen} Overexpression of \textit{miR-200} significantly reduces mRNA levels of \textit{TGF$\beta$}, with the strongest effect on \textit{TGF$\beta$3} \cite{gregoryAutocrineTGFbetaZEB2011}.}
LinkNotes: 
InLink} //miR_200

InLink{
InputNode: b_catenin_TCF4
LinkEffect: Activation
LinkType: Transcription
LinkDescription: {\color{PineGreen} \textit{TGF$\beta$3} is directly regulated by activated \textit{$\beta$-catenin} \cite{yooVcateninActivatesTGFvinduced2020}, while \textit{SNAI1/2} promote the formation of \textit{$\beta$-catenin/TCF4} complexes, which  bind to the \textit{TGF$\beta$3} promoter induce its transcription \cite{mediciSnailSlugPromote2008}. }
LinkNotes:
InLink} //b_catenin_TCF4
Node} //TGFb_secr


Node{
NodeMetaData{
NodeName: p21
NodeGenes: 12575, 1026, 114851
NodeType: Protein
NodeColor: #9999ff
NodeCoordinate: 12900.072307233531, 6235.065874257468
NodeDescription: In this model, the \textit{p21} node corresponds to nuclear p21 in cells with relatively high basal \textit{p21} activity. \textit{p21} activity and or localization can be lowered by loss of \textit{FoxO} mediated transcription (see \textit{p21\textsubscript{mRNA}} node) and via feedback from \textit{Cyclin E/Cdk2} \cite{overtonBasalP21Controls2014}.
NodeNotes: 
NodeMetaData}

NodeGate{
DiscreteLogic{
	p21 *= (p21_mRNA and (not Casp3)) and (not CyclinE)
DiscreteLogic}
NodeGate}

InLink{
InputNode: p21_mRNA
LinkEffect: Activation
LinkType: Translation
LinkDescription: \textit{p21} protein activity requires the presence of \textit{p21} transcription.
LinkNotes: 
InLink} //p21_mRNA

InLink{
InputNode: CyclinE
LinkEffect: Repression
LinkType: Degradation
LinkDescription: \textit{p21}  and \textit{Cyclin E/Cdk2} form a positive (double-negative) feedback loop in which \textit{Cyclin E/Cdk2} activates the \textit{SCF/Skp2} complex responsible for the degradation of \textit{Cyclin E/Cdk2}-bound, phosphorylated \textit{p21} \cite{luUbiquitylationProteasomalDegradation2010}. \textit{p21}, in turn, not only blocks \textit{Cyclin E/Cdk2} activity, but it also inhibits \textit{Cyclin D1}. Thus, \textit{p21} interferes with the mitogen signal that turns on \textit{Cyclin E} in the first place. In quiescent cells with high basal \textit{p21} levels, this positive feedback renders cell cycle entry stochastic \cite{overtonBasalP21Controls2014}.
LinkNotes: 
InLink} //CyclinE

InLink{
InputNode: Casp3
LinkEffect: Repression
LinkType: Proteolysis
LinkDescription: \textit{Caspase 3} cleaves and deactivates \textit{p21} \cite{gervaisCleavageCDKInhibitor1998}.
LinkNotes: 
InLink} //Casp3
Node} //p21

Node{
NodeMetaData{
NodeName: pRB
NodeGenes: 5925, 19645, 24708
NodeType: TF_Protein
NodeColor: #9999ff
NodeCoordinate: 12810.072307233531, 6212.249527331925
NodeDescription: \textit{pRB} is active in the absence of \textit{Caspase 3}, \textit{Cyclin D1}, \textit{Cyclin A}, and \textit{Cyclin E}. In addition, \textit{pRB} maintains its activity when active \textit{p27\textsuperscript{Kip1}} counteracts the effects of \textit{Cyclin E} \cite{coqueretNewRolesP212003,harbourCdkPhosphorylationTriggers1999,NovakMammalianCellCycle2004,tayaRBKinasesRBbinding1997}.
NodeNotes: 
NodeMetaData}

NodeGate{
DiscreteLogic{
	pRB *= (((not Casp3) and (not CyclinD1)) and (not CyclinA)) and (p27Kip1 or (not CyclinE))
DiscreteLogic}
NodeGate}

InLink{
InputNode: p27Kip1
LinkEffect: Activation
LinkType: Complex_Process
LinkDescription: Active \textit{p27\textsuperscript{Kip1}} can counteract the inhibitory effects of active \textit{CyclinE/Cdk2} complexes \cite{coqueretNewRolesP212003}.
LinkNotes: 
InLink} //p27Kip1

InLink{
InputNode: CyclinD1
LinkEffect: Repression
LinkType: Phosphorylation
LinkDescription: \textit{Cyclin D1/Cdk4,6} complexes bind and phosphorylate \textit{RB}, inhibiting its activity \cite{katoDirectBindingCyclin1993,ewenFunctionalInteractionsRetinoblastoma1993,NovakMammalianCellCycle2004}.
LinkNotes: 
InLink} //CyclinD1

InLink{
InputNode: CyclinE
LinkEffect: Repression
LinkType: Phosphorylation
LinkDescription: \textit{Cyclin E/Cdk2} complexes bind and phosphorylate \textit{RB}, inhibiting its activity \cite{hindsRegulationRetinoblastomaProtein1992,NovakMammalianCellCycle2004}.
LinkNotes: 
InLink} //CyclinE

InLink{
InputNode: CyclinA
LinkEffect: Repression
LinkType: Phosphorylation
LinkDescription: \textit{Cyclin A/Cdk1,2} complexes phosphorylate and deactivate \textit{RB} \cite{harbourCdkPhosphorylationTriggers1999}.
LinkNotes: 
InLink} //CyclinA

InLink{
InputNode: Casp3
LinkEffect: Repression
LinkType: Proteolysis
LinkDescription: \textit{Caspase 3} cleaves \textit{RB}, generating fragments that do not associate with \textit{E2F1}, rendering \textit{RB} inactive \cite{fattmanSequentialTwostepCleavage2001}.
LinkNotes: 
InLink} //Casp3
Node} //pRB

Node{
NodeMetaData{
NodeName: p27Kip1
NodeGenes: 1027, 12576, 83571
NodeType: Protein
NodeColor: #9999ff
NodeCoordinate: 12716.293491319764, 6193.090578125
NodeDescription: Active \textit{p27}$^{Kip1}$ is cleaved by \textit{Caspase 3} and inhibited (sequestered) by \textit{Cyclin D1/Cdk4,6} \cite{coqueretNewRolesP212003} or \textit{Cyclin B/Cdk1} \cite{ishidaPhosphorylationP27Kip1Serine2002}. In addition, maintenance of \textit{p27}$^{Kip1}$ requires one or both \textit{FoxO} factors when sequestered by \textit{Cyclin E/Cdk2} (one \textit{FoxO} factor) or \textit{Cyclin A/Cdk2} (both \textit{FoxO} factors), but it cannot keep pace with the simultaneous activity of \textit{Cyclin E/Cdk2} and \textit{Cyclin A/Cdk2} \cite{faureDynamicalAnalysisGeneric2006}.
NodeNotes: Old Deritei model: \textit{p27}$^{Kip1}$ is active in the absence of \textit{Cyclin/Cdk} complexes. Active p27 is sequestered and inhibited by \textit{Cyclin D/Cdk4,6} (node \textit{CyclinD1}), OR by to binding to both \textit{Cyclin E/Cdk2} (node \textit{CyclinE}) AND \textit{Cyclin A/Cdk2} (the inhibition is mutual; \textit{p27}$^{Kip1}$ can block one, but not) \cite{faureDynamicalAnalysisGeneric2006,NovakMammalianCellCycle2004,coqueretNewRolesP212003}.
NodeMetaData}

NodeGate{
DiscreteLogic{
	p27Kip1 *= (((not Casp3) and (not CyclinD1)) and (not (Cdk1 and CyclinB))) and ((((not ((CyclinA and Necl5) and CyclinE)) and (FoxO3 and FoxO1)) or (((not CyclinA) or (not (Necl5 or CyclinE))) and (FoxO3 or FoxO1))) or ((not CyclinA) and (not (Necl5 and CyclinE))))
DiscreteLogic}
NodeGate}

InLink{
InputNode: FoxO3
LinkEffect: Activation
LinkType: Transcription
LinkDescription: \textit{FoxO} factors are direct inducers of \textit{p27\textsuperscript{Kip1}} expression \cite{medemaAFXlikeForkheadTranscription2000}.
LinkNotes: 
InLink} //FoxO3

InLink{
InputNode: FoxO1
LinkEffect: Activation
LinkType: Transcription
LinkDescription: \textit{FoxO} factors are direct inducers of \textit{p27\textsuperscript{Kip1}} expression \cite{medemaAFXlikeForkheadTranscription2000}.
LinkNotes: 
InLink} //FoxO1

InLink{
InputNode: Necl5
LinkEffect: Repression
LinkType: Transcription
LinkDescription: {\textit{Necl5} downregulates the transcription of \textit{p27Kip1} in response to growth factor stimulation \cite{kakunagaEnhancementSerumPlateletderived2004}.}
LinkNotes: 
InLink} //Necl5

InLink{
InputNode: CyclinD1
LinkEffect: Repression
LinkType: Inhibitory_Binding
LinkDescription: Active \textit{Cyclin D/Cdk4,6} complexes competitively bind to \textit{p27Kip1} and progressively inhibit its ability to keep \textit{Cyclin-E/Cdk2} inactive, thereby inducing cdk2 activity and cell-cycle progression \cite{coqueretNewRolesP212003}.
LinkNotes: 
InLink} //CyclinD1

InLink{
InputNode: CyclinE
LinkEffect: Repression
LinkType: Degradation
LinkDescription: Active \textit{Cyclin-E/Cdk2}	phosphorylate \textit{p27Kip1} at threonine 187 (Thr187) \cite{Muller:1997ed}, which marks it for degradation by the \textit{SCF}$^\text{SKP2}$ complex at the onset of S-phase \cite{sheaffCyclinECDK2Regulator1997}. (\textit{Cyclin-E/Cdk2} complexes remain active in the presence of \textit{p27Kip1} and promote its degradation when \textit{Cyclin-A} is also active.)
LinkNotes: 
InLink} //CyclinE

InLink{
InputNode: CyclinA
LinkEffect: Repression
LinkType: Degradation
LinkDescription: \textit{Cyclin A/Cdk2} complexes bind and inactivate \textit{p27}$^{Kip1}$  by sequestration, phosphorylate it, and promote its degradation \cite{montagnoliUbiquitinationP27Regulated1999}.
LinkNotes: 
InLink} //CyclinA

InLink{
InputNode: CyclinB
LinkEffect: Repression
LinkType: Phosphorylation_Localization
LinkDescription: \textit{Cyclin B/Cdk1} complexes phosphorylate \textit{p27}$^{Kip1}$ \cite{montagnoliUbiquitinationP27Regulated1999}, and although they do not promote its degradation, phosphorylated \textit{p27}$^{Kip1}$ is exported from the nuclear compartment and looses its ability to inhibit \textit{Cdk} activity \cite{ishidaPhosphorylationP27Kip1Serine2002}.
LinkNotes: 
InLink} //CyclinB

InLink{
InputNode: Cdk1
LinkEffect: Repression
LinkType: Phosphorylation_Localization
LinkDescription: \textit{Cyclin B/Cdk1} complexes phosphorylate \textit{p27}$^{Kip1}$ \cite{montagnoliUbiquitinationP27Regulated1999}, and although they do not promote its degradation, phosphorylated \textit{p27}$^{Kip1}$ is exported from the nuclear compartment and looses its ability to inhibit \textit{Cdk} activity \cite{ishidaPhosphorylationP27Kip1Serine2002}.
LinkNotes: 
InLink} //Cdk1

InLink{
InputNode: Casp3
LinkEffect: Repression
LinkType: Proteolysis
LinkDescription: \textit{Caspase 3} cleaves \textit{p27Kip1} \cite{eyminCaspaseinducedProteolysisCyclindependent1999}; the cleaved fragments can no longer associate with \textit{Cdk2 / Cyclin} complexes \cite{levkauCleavageP21Cip1Waf11998}.
LinkNotes: 
InLink} //Casp3
Node} //p27Kip1

Node{
NodeMetaData{
NodeName: Myc
NodeGenes: 4609, 17869, 24577
NodeType: TF_Protein
NodeColor: #9999ff
NodeCoordinate: 12754.20930151761, 6133.090578125
NodeDescription: \textit{Myc} activity is turned on by stabilization of the protein via  \textit{ERK} phosphorylation, aided by \textit{YAP}-mediated transcription \cite{chenCMYCBCL2Mediate2018,liInhibitionYAPSuppresses2016} {\color{PineGreen} in the absence of inhibitory \textit{SMADs} \cite{chenDefectiveRepressionCmyc2001}}. To take into account theincrease in translation initiated by \textit{eIF4E} and loss of degradation-promoting phosphorylation when  \textit{GSK3$\beta$} is off \cite{searsMultipleRasdependentPhosphorylation2000}, we assumed that they can compensate for the lack of \textit{ERK}, absence of \textit{YAP}, {\color{PineGreen} or interference from \textit{SMADs}}. Alternatively, increased transcription by  \textit{E2F1} can also promote  \textit{Myc} accumulation in the absence of active  \textit{pRB} \cite{roussel1994dual}, provided that the protein is stabilized by  \textit{ERK},  \textit{eIF4E}, or the absence of  \textit{GSK3$\beta$}. {\color{NavyBlue} Gate in model with no TGF$\beta$ signaling: \textbf{Myc *= ((ERK and YAP) or ((ERK or YAP) and (eIF4E and (not GSK3)))) or ((E2F1 and (not pRB)) and ((eIF4E or ERK) or (not GSK3)))}}
NodeNotes: LOGIC expanded from Guberman ot add smad234
NodeMetaData}

NodeGate{
DiscreteLogic{
	Myc *= ((ERK and YAP and not SMAD2_3_4) 
			or ((ERK or (YAP and (not SMAD2_3_4))) and (eIF4E and (not GSK3)))) 
			or ((E2F1 and (not pRB)) and ((eIF4E or ERK) or (not GSK3)))
DiscreteLogic}
NodeGate}

InLink{
InputNode: ERK
LinkEffect: Activation
LinkType: Phosphorylation
LinkDescription: Ser-62 phosphorylation by \textit{ERK} increases its half life, leading to \textit{Myc} accumulation \cite{searsMultipleRasdependentPhosphorylation2000,lutterbachHierarchicalPhosphorylationNterminal1994}.
LinkNotes: 
InLink} //ERK
InLink{
InputNode: YAP
LinkEffect: Activation
LinkType: Transcription
LinkDescription: {\textit{YAP} is a transcriptional inducer of /textit{c-Myc}  \cite{chenCMYCBCL2Mediate2018,liInhibitionYAPSuppresses2016}. }
LinkNotes: 
InLink} //YAP
InLink{
InputNode: eIF4E
LinkEffect: Activation
LinkType: Transcription
LinkDescription: Increased translational initiation in the presence of activated \textit{eIF4E} leads to an increase in \textit{Myc} protein levels \cite{linCMycEIF4FConstitute2009}.
LinkNotes: 
InLink} //eIF4E

InLink{
InputNode: GSK3
LinkEffect: Repression
LinkType: Phosphorylation
LinkDescription: Thr-58 phosphorylation by \textit{GSK-3} promotes \textit{Myc} degradation \cite{searsMultipleRasdependentPhosphorylation2000,welckerFbw7TumorSuppressor2004}.
LinkNotes: 
InLink} //GSK3

InLink{
InputNode: pRB
LinkEffect: Repression
LinkType: Transcription
LinkDescription: \textit{E2F1}’s ability to induce \textit{Myc} is blocked by active (hypo- phosphorylated \textit{pRB}) \cite{batscheTranscriptionalRepressionActivation1994}.
LinkNotes: 
InLink} //pRB

InLink{
InputNode: E2F1
LinkEffect: Activation
LinkType: Transcription
LinkDescription: {\textit{E2F1}} binds and activates the \textit{c-Myc} promoter \cite{Oswald:1994uy,thalmeierNuclearFactorE2F1989}.
LinkNotes: 
InLink} //E2F1

InLink{
InputNode: SMAD2_3_4
LinkEffect: Repression
LinkType: Transcription
LinkDescription: {\color{PineGreen} \textit{TGF}$\beta$ stimulation induces \textit{Smad} complex formation that recognizes a \textit{TGF}$\beta$ inhibitory element in the \textit{c-Myc} promoter \cite{chenDefectiveRepressionCmyc2001}. This inhibition may be partially rescued by \textit{YAP}, as \textit{YAP/Smad7} complexes were shown to interfere with \textit{Smad}-dependent gene expterssion control \cite{ferrignoYesassociatedProteinYAP652002}.} 
LinkNotes: 
InLink} //SMAD2_3_4
Node} //Myc

Node{
NodeMetaData{
NodeName: CyclinD1
NodeGenes: 595, 12443, 58919
NodeType: Protein_Complex
NodeColor: #9999ff
NodeCoordinate: 12853.353833117391, 6155.842579129766
NodeDescription: Ongoing DNA synthesis keeps the \textit{CHK1} kinase active, which inhibits \textit{Cyclin D1}. {\color{PineGreen} Similarly, the CDKI \textit{p15} also binds and blocks active \textit{Cdk/Cyclin D} complexes.} The precise regulatory logic of \textit{Cyclin D1} as a function of transcriptional control by \textit{Myc} and \textit{E2F1}, combined with the regulation of its protein stability / activity by \textit{GSK3$\beta$} / basal \textit{p21} is not known. Here, we assume that in the absence of \textit{p21} (once \textit{p21} levels drop due to growth factor signals and/or \textit{Cdk2} activation), \textit{Cyclin D1} can be activated by \textit{YAP} and either \textit{Myc} or \textit{E2F1} -- as long as \textit{GSK3$\beta$ is OFF}. In the presence of \textit{GSK3$\beta$}, we assume that \textit{Cyclin D1} can be induced by the combined action of both \textit{Myc} and \textit{E2F1} \cite{leungRoleMycFacilitating2008}, but sustained in an ON state by either. In the presence of basal (normal quiescent) levels of \textit{p21}, we assume that \textit{Cyclin D1} transcription requires \textit{E2F1} unencumbered by \textit{pRB}, as well as any two of the following: \textit{Myc}, already active \textit{Cyclin D1},  sustained by \textit{YAP} and not blocked by \textit{GSK3$\beta$}. {\color{NavyBlue} Gate in model with no TGF$\beta$ signaling: \textbf{CyclinD1 *= (not CHK1) and (((not p21) and ((((not GSK3) and YAP) and (Myc or E2F1)) or (((CyclinD1 and YAP) and (Myc or E2F1)) or (Myc and E2F1)))) or (((not pRB) and E2F1) and (((Myc and CyclinD1) or (Myc and (not GSK3))) or ((YAP and CyclinD1) and (not GSK3)))))}}
NodeNotes: 
NodeMetaData}

NodeGate{
DiscreteLogic{
	CyclinD1 *= ((not p15) and (not CHK1)) and (((not p21) and ((((not GSK3) and YAP) and (Myc or E2F1)) or (((CyclinD1 and YAP) and (Myc or E2F1)) or (Myc and E2F1)))) or (((not pRB) and E2F1) and (((Myc and CyclinD1) or (Myc and (not GSK3))) or ((YAP and CyclinD1) and (not GSK3)))))
DiscreteLogic}
NodeGate}

InLink{
InputNode: p15
LinkEffect: Repression
LinkType: Inhibitory_Binding
LinkDescription: {\color{PineGreen} \textit{p15} is a cyclin-dependent kinase inhibitor of \textit{cdk4 / cdk6}. As it displaces \textit{Cyclin D}, it blocks G1/S progression \cite{hannonP15INK4BPotentialEffector1994}. }
LinkNotes: 
InLink} //p15

InLink{
InputNode: CHK1
LinkEffect: Repression
LinkType: Phosphorylation
LinkDescription: During replication, checkpoint kinases such as \textit{CHK1} (active during normal DNA synthesis) suppress \textit{Cyclin D1} \cite{Stacey:2010is}, which has a very short half-life ($\sim$ 24 min) \cite{Diehl:1997te}.
LinkNotes: 
InLink} //CHK1

InLink{
InputNode: p21
LinkEffect: Repression
LinkType: Inhibitory_Binding
LinkDescription: \textit{p21\textsuperscript{Cip1}} is a Cyclin Dependent kinase inhibitor which binds to and blocks the activity of \textit{Cdk2}, \textit{Cdk3}, \textit{Cdk4} and \textit{Cdk6} kinases \cite{harperInhibitionCyclindependentKinases1995} and thus inhibits \textit{CyclinD1/Cdk4,6} \cite{xiongP21UniversalInhibitor1993}.
LinkNotes: 
InLink} //p21

InLink{
InputNode: GSK3
LinkEffect: Repression
LinkType: Phosphorylation
LinkDescription: \textit{GSK-3$\beta$} phosphorylates \textit{Cyclin D1} on Thr-286, promoting its ubiquitination and degradation \cite{diehlGlycogenSynthaseKinase3beta1998}.
LinkNotes: 
InLink} //GSK3

InLink{
InputNode: YAP
LinkEffect: Activation
LinkType: Transcription
LinkDescription: {\textit{YAP} is a direct transcriptional inducer of \textit{Cyclin D} \cite{mizunoYAPInducesMalignant2012}.}
LinkNotes: 
InLink} //YAP

InLink{
InputNode: Myc
LinkEffect: Activation
LinkType: Transcription
LinkDescription: Extracellular growth signals activate the MAPK pathway, leading to transcriptional activation of \textit{Cyclin D1} by \textit{Myc} \cite{hitomiCyclinD1Production1999,aktasRasLinksGrowth1997}. \textit{Myc} overexpression leads to rapid \textit{Cyclin D1} induction and subsequent cell cycle entry \cite{daksis1994myc}, while its absence halves \textit{Cyclin D1} levels \cite{Mateyak:1999tm}. In addition, \textit{Myc} induces \textit{Cdk4}, aiding the assembly of active \textit{Cyclin D1 / Cdk4,6} complexes \cite{Mateyak:1999tm,matsumuraE2F1CMycCell2003}.
LinkNotes: 
InLink} //Myc

InLink{
InputNode: E2F1
LinkEffect: Activation
LinkType: Transcription
LinkDescription: The \textit{Cyclin D1} promoter is bound by \textit{E2F} factors including \textit{E2F1} \cite{guoElementsHumanCyclin2011}, and \textit{E2F1} overexpression can increase \textit{Cyclin D1} (though its effects are context-dependent, as \textit{E2F1} overexpression can also lead to apoptosis) \cite{guoElementsHumanCyclin2011}. Dominant negative \textit{E2F1} overexpression results in a 2-3 fold decrease in \textit{Cyclin D} expression and \textit{Cyclin D/Cdk4,6} activity \cite{Fan:1997ij}.
LinkNotes: 
InLink} //E2F1

InLink{
InputNode: pRB
LinkEffect: Repression
LinkType: Transcription
LinkDescription: \textit{E2F1}’s ability to induce \textit{Cyclin D1} is blocked by active (hypo-phosphorylated) \textit{RB} protein \cite{chellappanE2FTranscriptionFactor1991}.
LinkNotes: 
InLink} //pRB

InLink{
InputNode: CyclinD1
LinkEffect: Activation
LinkType: Persistence
LinkDescription: In order to take into account both production and stability of \textit{Cyclin D1}, we assumed that the presence of active \textit{CyclinD/Cdk2,4} complexes renders  transcriptional maintenance of their levels easier.
LinkNotes: 
InLink} //CyclinD1
Node} //CyclinD1

Node{
NodeMetaData{
NodeName: E2F1
NodeGenes: 1869, 13555, 399489
NodeType: TF_Protein
NodeColor: #9999ff
NodeCoordinate: 12736.537029079589, 6259.727252408664
NodeDescription: In the absence of both \textit{CyclinA} and \textit{pRB}, \textit{E2F1} transcription can be induced by \textit{YAP} and \textit{Myc} or maintained by active \textit{E2F1}. \textit{CAD} deactivates \textit{E2F1} as it destroys the cell’s DNA.
NodeNotes: Old: The precise nature of the regulatory logic by which \textit{E2F1} and \textit{Myc} drive  \textit{E2F1}  transcription is not known. Here we assume that in the absence of \textit{RB}, either active \textit{E2F1} OR  \textit{Myc} can induce \textit{E2F1}  transcription \cite{Dong:2014kp,leoneMycRasCollaborate1997,Sears:1997vi}. When \textit{RB} or \textit{CyclinA} are present,  \textit{E2F1} is inactive \cite{chellappanE2FTranscriptionFactor1991,Weintraub:1992gg,Krek:1994uc,Xu:1994wi,helinRegulationCellProliferation1998}.
NodeMetaData}

NodeGate{
DiscreteLogic{
	E2F1 *= (not ((CAD or CyclinA) or pRB)) and ((YAP and (E2F1 or Myc)) or (E2F1 and Myc))
DiscreteLogic}
NodeGate}

InLink{
InputNode: YAP
LinkEffect: Activation
LinkType: Transcription
LinkDescription: {\textit{YAP} is a direct transcriptional inducer of \textit{E2F1} \cite{kimHippoSignalingIntrinsically2019}.}
LinkNotes: 
InLink} //YAP

InLink{
InputNode: pRB
LinkEffect: Repression
LinkType: Transcription
LinkDescription: \textit{RB} binds to \textit{E2F/DP1} complexes and switches their DNA binding activity from activation to repression  \cite{chellappanE2FTranscriptionFactor1991,Weintraub:1992gg}.
LinkNotes: 
InLink} //pRB

InLink{
InputNode: Myc
LinkEffect: Activation
LinkType: Transcription
LinkDescription: \textit{Myc} is required for growth-factor mediated induction of \textit{E2F1} \cite{leoneMycRasCollaborate1997,Mateyak:1999tm}. It binds to and remodels the \textit{E2F1} promoter, facilitating \textit{E2F1} transcription \cite{leungRoleMycFacilitating2008}. In addition, \textit{Myc} augments protein expression of \textit{E2F1} \cite{tanakaE2F1CMycPotentiate2002}. Single-cell experiments show that \textit{Myc} is a critical modulator of the amplitude of \textit{E2F} activation \cite{Dong:2014kp}.
LinkNotes: 
InLink} //Myc

InLink{
InputNode: E2F1
LinkEffect: Activation
LinkType: Transcription
LinkDescription: \textit{E2F1} binds to its own promoter and up regulates transcription (as long as \textit{Cyclin D/E} activity blocks \textit{RB}-\textit{E2F1} binding) \cite{johnsonAutoregulatoryControlE2F11994}.
LinkNotes: 
InLink} //E2F1

InLink{
InputNode: CyclinA
LinkEffect: Repression
LinkType: Phosphorylation
LinkDescription: The phosphorylation of the \textit{E2F1}-binding \textit{DP-1} protein by \textit{Cyclin A}, which binds directly to \textit{E2F-1} (as well as \textit{E2F-2,3}) downregulates \textit{E2F1} transcriptional activity in S phase \cite{Krek:1994uc,Xu:1994wi,helinRegulationCellProliferation1998}.
LinkNotes: 
InLink} //CyclinA

InLink{
InputNode: CAD
LinkEffect: Repression
LinkType: Degradation
LinkDescription: This link from Caspase-activated DNase (\textit{CAD}) to \textit{E2F1} ensures that apoptotic cells settle into an \textit{E2F1}-negative attractor regardless of their initial state. The rationale for this is that \textit{E2F1} cannot maintain its activity if DNA is fragmented.
LinkNotes: 
InLink} //CAD
Node} //E2F1

Node{
NodeMetaData{
NodeName: CyclinE
NodeGenes: 898, 12447, 25729
NodeType: Protein_Complex
NodeColor: #9999ff
NodeCoordinate: 12825.072307233531, 6278.039577114419
NodeDescription: In our model, the ON state of \textit{Cyclin E} represents active \textit{Cyclin E/Cdk2} complexes. Thus, its full activation requires transcription via \textit{E2F1} not blocked by active \textit{pRB}, binding to \textit{Cdc6} and \textit{pre-RC} complexes, and the absence of its inhibitors \textit{p27\textsuperscript{Kip1}}, \textit{CHK1} and \textit{Caspase 3}.
NodeNotes: 
NodeMetaData}

NodeGate{
DiscreteLogic{
	CyclinE *= ((E2F1 and Cdc6) and Pre_RC) and (not (((pRB or p27Kip1) or CHK1) or Casp3))
DiscreteLogic}
NodeGate}

InLink{
InputNode: pRB
LinkEffect: Repression
LinkType: Transcription
LinkDescription: \textit{Cyclin E} transcription by \textit{E2F1} requires the absence of active, un-phosphorylated \textit{RB} \cite{helinRegulationCellProliferation1998}.
LinkNotes: 
InLink} //pRB

InLink{
InputNode: p27Kip1
LinkEffect: Repression
LinkType: Inhibitory_Binding
LinkDescription: \textit{p27Kip1}  binds to and prevents the activation of \textit{Cyclin E/Cdk2} complexes \cite{coqueretNewRolesP212003}.
LinkNotes: 
InLink} //p27Kip1

InLink{
InputNode: E2F1
LinkEffect: Activation
LinkType: Transcription
LinkDescription: \textit{E2F1} is a potent transcriptional activator of \textit{Cyclin E} \cite{ohtaniRegulationCyclinGene1995}.
LinkNotes: 
InLink} //E2F1

InLink{
InputNode: Cdc6
LinkEffect: Activation
LinkType: Complex_Formation
LinkDescription: Chromatin association and full activation of \textit{Cyclin E/Cdk2} requires \textit{Cdc6} \cite{Lunn:2010vg}.
LinkNotes: Old: The final step in the activation of nuclear \textit{Cyclin E/Cdk2} kinase complexes involves chromatin association of \textit{Cdk2} at pre-replication complexes (pre-RCs), mediated by the pre-RC protein \textit{Cdc6}  \cite{Lunn:2010vg}. In addition to \textit{Cdc6}, pre-RCs formation also requires \textit{Cdt1}, kept inactive by the replication licensing inhibitor \textit{geminin}.  \textit{Geminin}, in turn, is targeted for degradation by \textit{APC/C}$^{Cdh1}$ \cite{qiaoAPCCCdh1Cell2010}. Thus, the { \textbf{\textit{Cdh1}}} $\rightarrow$  {\textbf{\textit{CyclinE}}} link in our model stands for \textit{APC/C}$^{Cdh1}$ $\dashv$ \textit{geminin} $\dashv$ \textit{Ctd1} $\rightarrow$ pre-RCs formation $\rightarrow$ \textit{Cdc6} $\rightarrow$ \textit{CyclinE/Cdk2}.
InLink} //Cdc6

InLink{
InputNode: Pre_RC
LinkEffect: Activation
LinkType: Complex_Formation
LinkDescription: At the G1/S transition, \textit{Cyclin E} is loaded onto chromatin by \textit{pre-RC} complexes (\textit{Cdc6} and \textit{Cdt1} binding), where it is required for \textit{MCM2} loading, origin firing and the start of DNA synthesis \cite{gengKinaseindependentFunctionCyclin2007}. In addition, activation of its partner \textit{Cdk2} by \textit{Cdc6} is contingent on this localization \cite{Lunn:2010vg}.
LinkNotes: Old metaphase text:  In the absence of \textit{APC/C}$^{Cdh1}$ activity, \textit{geminin} is targeted for degradation by \textit{APC/C}$^{Cdc20}$ at the SAC. As  \textit{Metaphase} $= ON$ in our model marks the window of full \textit{Cyclin B/Cdk1} activity prior to SAC passage, and thus preceding \textit{APC/C}$^{Cdc20}$ activation,  the { \textbf{\textit{Metaphase}}} $\dashv$  {\textbf{\textit{CyclinE}}} link in our model stands for \textit{Metaphase} $\dashv$ \textit{APC/C}$^{Cdc20}$ $\dashv$ \textit{geminin} $\dashv$ \textit{Ctd1} $\rightarrow$ pre-RCs formation $\rightarrow$ \textit{Cdc6} $\rightarrow$ \textit{CyclinE}.
InLink} //Pre_RC

InLink{
InputNode: CHK1
LinkEffect: Repression
LinkType: Phosphorylation
LinkDescription: \textit{Chk1} activation during normal S-phase progression keeps \textit{Cdk2} activity in a physiological range by binding to both \textit{Cdk2} and \textit{Cdc25A}, aiding the loss of \textit{Cyclin E/Cdk1} activity \cite{Sorensen:2003tg}.
LinkNotes: 
InLink} //CHK1

InLink{
InputNode: Casp3
LinkEffect: Repression
LinkType: Proteolysis
LinkDescription: \textit{Caspase 3} cleaves and deactivates \textit{Cyclin E}, which is then rapidly degraded \cite{mazumderProteolyticCleavageCyclin2002}.
LinkNotes: 
InLink} //Casp3
Node} //CyclinE

Node{
NodeMetaData{
NodeName: ORC
NodeGenes: 4998, 4999, 23595, 5000, 5001, 23594, 26428, 18392, 18393, 50793, 26428, 26429, 56452, 313479, 301430, 313138, 295596, 362304, 291927
NodeType: Protein_Complex
NodeColor: goldenrod
NodeCoordinate: 12551.226725128172, 6143.086843340999
NodeDescription: \textit{ORC} proteins can bind at origins of replication when transcribed by \textit{E2F1} or as part of a fully assembled and licensed \textit{Pre-RC} complex (including active \textit{Cdc6} and \textit{Cdt1}).
NodeNotes: 
NodeMetaData}

NodeGate{
DiscreteLogic{
	ORC *= E2F1 or ((Pre_RC and Cdt1) and Cdc6)
DiscreteLogic}
NodeGate}

InLink{
InputNode: E2F1
LinkEffect: Activation
LinkType: Transcription
LinkDescription: Expression of the \textit{ORC1} gene is regulated by \textit{E2F1} \cite{ohtaniExpressionHsOrc1Gene1996}.
LinkNotes: 
InLink} //E2F1

InLink{
InputNode: Cdc6
LinkEffect: Activation
LinkType: Complex_Formation
LinkDescription: Availability of stable (unphosphorylated) \textit{Cdc6} in the \textit{Pre-RC} is necessary for the maintenance of licensed origins \cite{depamphilisRegulatingLicensingDNA2006}.
LinkNotes: 
InLink} //Cdc6

InLink{
InputNode: Cdt1
LinkEffect: Activation
LinkType: Complex_Formation
LinkDescription: Active (unphosphorylated and not geminin-bound) \textit{Cdt1} bound to the \textit{Pre-RC} is necessary for the maintenance of licensed origins \cite{depamphilisRegulatingLicensingDNA2006}.
LinkNotes: 
InLink} //Cdt1

InLink{
InputNode: Pre_RC
LinkEffect: Activation
LinkType: Complex_Formation
LinkDescription: Licensed but not yet fired replication complexes (\textit{Pre-RC}s containing \textit{ORC}, \textit{Cdc6}, \textit{Cdt1} and inactive \textit{MCM}s) remain stable at sites of replication origin until fired by the activation of the \textit{MCM} helicase \cite{depamphilisRegulatingLicensingDNA2006}.
LinkNotes: 
InLink} //Pre_RC
Node} //ORC

Node{
NodeMetaData{
NodeName: Cdc6
NodeGenes: 990, 23834, 360621
NodeType: Protein
NodeColor: goldenrod
NodeCoordinate: 12613.369582271029, 6180.334842336233
NodeDescription: In our model the \textit{Cdc6} node represents nuclear, chromatin-bound \textit{Cdc6}. Thus, the node is only active during the assembly of pre-replication complexes, or their ongoing presence during DNA replication. \textit{Cdc6} is ON in the absence of \textit{Caspase 3} or \textit{CyclinA / Cdk2} phosphorylation of \textit{Cdc6} in all origins required for the completion of DNA replication (thus, its inhibition by \textit{Cyclin A} also requires 4N DNA). In addition, active \textit{Cdc6} requires either transcription by \textit{E2F1} and recruitment by origin-bound \textit{ORC} proteins in the absence of mitotic \textit{Plk1} or maintenance of \textit{Pre-RCs} by the presence of all of its components.
NodeNotes: 
NodeMetaData}

NodeGate{
DiscreteLogic{
	Cdc6 *= ((not Casp3) and (not (f4N_DNA and CyclinA))) and (((E2F1 and ORC) and (not Plk1)) or (((Pre_RC and ORC) and Cdc6) and Cdt1))
DiscreteLogic}
NodeGate}

InLink{
InputNode: E2F1
LinkEffect: Activation
LinkType: Transcription
LinkDescription: Transcription of Cdc6 is directly induced by E2F1 \cite{yanCdc6RegulatedE2F1998}.
LinkNotes: 
InLink} //E2F1

InLink{
InputNode: ORC
LinkEffect: Activation
LinkType: Complex_Formation
LinkDescription: \textit{ORC} recruits \textit{Cdc6} to origins of replication \cite{depamphilisRegulatingLicensingDNA2006}.
LinkNotes: 
InLink} //ORC

InLink{
InputNode: Cdc6
LinkEffect: Activation
LinkType: Persistence
LinkDescription: Stable (unphosphorylated) \textit{Cdc6} in the \textit{Pre-RC} is necessary for the maintenance of licensed origins \cite{depamphilisRegulatingLicensingDNA2006}.
LinkNotes: 
InLink} //Cdc6

InLink{
InputNode: Cdt1
LinkEffect: Activation
LinkType: Complex_Formation
LinkDescription: Active (unphosphorylated and not geminin-bound) \textit{Cdt1} bound to the \textit{Pre-RC} is necessary for the maintenance of licensed origins \cite{depamphilisRegulatingLicensingDNA2006}.
LinkNotes: 
InLink} //Cdt1

InLink{
InputNode: Pre_RC
LinkEffect: Activation
LinkType: Complex_Formation
LinkDescription: Licensed but not yet fired replication complexes (\textit{Pre-RC}s containing \textit{ORC}, \textit{Cdc6}, \textit{Cdt1} and inactive \textit{MCM}s) remain stable and \textit{Cdc6}-bound until fired by the activation of the \textit{MCM} helicase \cite{depamphilisRegulatingLicensingDNA2006}.
LinkNotes: 
InLink} //Pre_RC

InLink{
InputNode: Plk1
LinkEffect: Repression
LinkType: Phosphorylation
LinkDescription: \textit{Plk1} binds, phosphorylated and strongly recruits Cdc6 to the spindle pole during metaphase, then to the central spindle in anaphase, leading to its exclusion from chromosomes until telophase, when the majority of \textit{Plk1} is degraded by \textit{APC/C\textsuperscript{Cdh1}} \cite{yimCellDivisionCycle2010}.
LinkNotes: 
InLink} //Plk1

InLink{
InputNode: CyclinA
LinkEffect: Repression
LinkType: Phosphorylation
LinkDescription: Phosphorylation of \textit{CDC6} by \textit{Cyclin A/Cdk2} during DNA replication leads to its re-localization to the cytoplasm \cite{petersenPhosphorylationMammalianCDC61999}.
LinkNotes: 
InLink} //CyclinA

InLink{
InputNode: f4N_DNA
LinkEffect: Repression
LinkType: Indirect
LinkDescription: In our model, full deactivation of Cdc6 represents the firing of all ORCs as DNA replication is completed. Thus \textit{Cyclin A}’s inhibitory action takes full effect once the cell reaches 4N DNA content \cite{petersenPhosphorylationMammalianCDC61999}.
LinkNotes: 
InLink} //f4N_DNA

InLink{
InputNode: Casp3
LinkEffect: Repression
LinkType: Proteolysis
LinkDescription: \textit{Caspase 3} cleaves and deactivates \textit{Cdc6} \cite{pelizonHumanReplicationProtein2002}.
LinkNotes: 
InLink} //Casp3
Node} //Cdc6

Node{
NodeMetaData{
NodeName: Cdt1
NodeGenes: 81620, 67177, 292071
NodeType: Protein
NodeColor: goldenrod
NodeCoordinate: 12518.127563174605, 6199.493791543157
NodeDescription: Replication-origin bound \textit{Cdt1} requires the absence of \textit{geminin}, the presence of origin-bound \textit{ORC} and \textit{Cdc6}, and the absence of sustained \textit{Cdk2} activity responsible for the firing of all origins during DNA synthesis (modeled as simultaneous \textit{Cyclin E}, \textit{Cyclin A} and \textit{Cdc25A} activity). Bound into a licensed pre-replication complex (\textit{Pre-RC}), \textit{Cdt1} remains stable as long as it is transcribed by \textit{E2F1} \cite{yoshidaRegulationGemininCdt12004} or \textit{Myc} \cite{valovkaTranscriptionalControlDNA2013} (this guarantees that \textit{Pre-RC} complexes cannot persist indefinitely in the absence of de novo transcription). Alternatively, it can be turned on by \textit{E2F1}, aided by \textit{Myc} or the absence of \textit{RB}, and \textit{FoxO3} in cells with 4N DNA.
NodeNotes: 
NodeMetaData}

NodeGate{
DiscreteLogic{
	Cdt1 *= ((((not geminin) and ORC) and Cdc6) and (not ((CyclinE and CyclinA) and Cdc25A))) and ((Pre_RC and (E2F1 or Myc)) or (E2F1 and (Myc or (not pRB))))
DiscreteLogic}
NodeGate}

InLink{
InputNode: pRB
LinkEffect: Repression
LinkType: Transcription
LinkDescription: \textit{E2F1}-mediated transcription of \textit{Cdt1} is blocked by hypo-phosphorylated (active) \textit{pRB} \cite{yoshidaRegulationGemininCdt12004}.
LinkNotes: 
InLink} //pRB

InLink{
InputNode: Myc
LinkEffect: Activation
LinkType: Transcription
LinkDescription: \textit{Cdt1} is a direct transcriptional target of the \textit{Myc-Max} complex \cite{valovkaTranscriptionalControlDNA2013}, ensuring its availability for \textit{Pre-RC} formation and maintenance.
LinkNotes: 
InLink} //Myc

InLink{
InputNode: E2F1
LinkEffect: Activation
LinkType: Transcription
LinkDescription: \textit{Cdt1} is a direct transcriptional target of \textit{E2F1} \cite{yoshidaRegulationGemininCdt12004}, ensuring its availability for \textit{Pre-RC} formation and maintenance.
LinkNotes: 
InLink} //E2F1

InLink{
InputNode: CyclinE
LinkEffect: Repression
LinkType: Phosphorylation
LinkDescription: Sustained \textit{Cdk2} activity during S-phase (modeled as simultaneous \textit{Cyclin E}, \textit{Cyclin A} and \textit{Cdc25A} activity) is responsible for the firing of all origins required to complete DNA synthesis; it also leads to the phosphorylation and proteasomal degradation of \textit{Cdt1} \cite{depamphilisRegulatingLicensingDNA2006}.
LinkNotes: 
InLink} //CyclinE

InLink{
InputNode: ORC
LinkEffect: Activation
LinkType: Complex_Formation
LinkDescription: \textit{ORC}-bound origin of replication sites are the point of pre-replication complex assembly, where \textit{Cdt1} is recruited by \textit{ORC}-bound \textit{Cdc6} \cite{depamphilisRegulatingLicensingDNA2006}.
LinkNotes: 
InLink} //ORC

InLink{
InputNode: Cdc6
LinkEffect: Activation
LinkType: Complex_Formation
LinkDescription: \textit{ORC}-bound \textit{Cdc6} recruits \textit{Cdt1} to \textit{pre-RC} complexes \cite{depamphilisRegulatingLicensingDNA2006}.
LinkNotes: 
InLink} //Cdc6

InLink{
InputNode: Pre_RC
LinkEffect: Activation
LinkType: Complex_Formation
LinkDescription: Licensed but not yet fired replication complexes (\textit{Pre-RC}) remain stable until fired during DNA replication \cite{depamphilisRegulatingLicensingDNA2006}.
LinkNotes: 
InLink} //Pre_RC

InLink{
InputNode: geminin
LinkEffect: Repression
LinkType: Inhibitory_Binding
LinkDescription: \textit{Geminin} binds to \textit{Cdt1} at pre-replication complexes, where it blocks \textit{Cdt1} binding to DNA, sequestering it away from \textit{Pre-RC}s \cite{yanagiMouseGemininInhibits2002}.
LinkNotes: 
InLink} //geminin

InLink{
InputNode: Cdc25A
LinkEffect: Repression
LinkType: Phosphorylation
LinkDescription: Sustained \textit{Cdk2} activity leads to phosphorylation and degradation of \textit{Cdt1} \cite{depamphilisRegulatingLicensingDNA2006}.
LinkNotes: 
InLink} //Cdc25A

InLink{
InputNode: CyclinA
LinkEffect: Repression
LinkType: Phosphorylation
LinkDescription: Sustained \textit{Cdk2} activity leads to phosphorylation and degradation of \textit{Cdt1} \cite{depamphilisRegulatingLicensingDNA2006}.
LinkNotes: 
InLink} //CyclinA
Node} //Cdt1

Node{
NodeMetaData{
NodeName: Pre_RC
NodeGenes: 
NodeType: Protein_Complex
NodeColor: goldenrod
NodeCoordinate: 12603.715599814945, 6252.6713967748465
NodeDescription: \textit{Pre-RC} complexes assemble when \textit{ORC}, \textit{Cdc6}, and \textit{Cdt1} are all bound to sites of replication origin along the DNA. The node denoting their licensing turns OFF at the moment of transition from ongoing \textit{Replication} to \textit{f4N\_DNA} (it is blocked in the one time-point when both of these nodes are ON).
NodeNotes: 
NodeMetaData}

NodeGate{
DiscreteLogic{
	Pre_RC *= ((ORC and Cdc6) and Cdt1) and (not (Replication and f4N_DNA))
DiscreteLogic}
NodeGate}

InLink{
InputNode: ORC
LinkEffect: Activation
LinkType: Complex_Formation
LinkDescription: \textit{Pre-RC} complexes assemble when \textit{ORC}, \textit{Cdc6}, and \textit{Cdt1} are all bound to sites of replication origin along the DNA \cite{depamphilisRegulatingLicensingDNA2006}.
LinkNotes: 
InLink} //ORC

InLink{
InputNode: Cdc6
LinkEffect: Activation
LinkType: Complex_Formation
LinkDescription: \textit{Pre-RC} complexes assemble when \textit{ORC}, \textit{Cdc6}, and \textit{Cdt1} are all bound to sites of replication origin along the DNA \cite{depamphilisRegulatingLicensingDNA2006}.
LinkNotes: 
InLink} //Cdc6

InLink{
InputNode: Cdt1
LinkEffect: Activation
LinkType: Complex_Formation
LinkDescription: \textit{Pre-RC} complexes assemble when \textit{ORC}, \textit{Cdc6}, and \textit{Cdt1} are all bound to sites of replication origin along the DNA, leading to the recruitment of the \textit{MCM} helicase \cite{depamphilisRegulatingLicensingDNA2006}.
LinkNotes: 
InLink} //Cdt1

InLink{
InputNode: Replication
LinkEffect: Repression
LinkType: Unbinding
LinkDescription: \textit{Pre-RC}s fire and fall apart during DNA replication \cite{depamphilisRegulatingLicensingDNA2006}.
LinkNotes: 
InLink} //Replication

InLink{
InputNode: f4N_DNA
LinkEffect: Repression
LinkType: Indirect
LinkDescription: In our model the \textit{Pre-RC} node turns OFF when \textit{Replication} is completed, marked by the time-point when both \textit{Replication} and \textit{f4N\_DNA} are ON.
LinkNotes: 
InLink} //f4N_DNA
Node} //Pre_RC

Node{
NodeMetaData{
NodeName: geminin
NodeGenes: 51053, 57441, 291137
NodeType: Protein
NodeColor: goldenrod
NodeCoordinate: 12506.39323281746, 6263.582594159002
NodeDescription: \textit{Geminin} is present when transcribed by \textit{E2F1} and not targeted for degradation by \textit{APC/C\textsuperscript{Cdh1}} or \textit{APC/C\textsuperscript{Cdc20}} \cite{Clijsters:2013do}.
NodeNotes: 
NodeMetaData}

NodeGate{
DiscreteLogic{
	geminin *= (E2F1 and (not Cdh1)) and (not (pAPC and Cdc20))
DiscreteLogic}
NodeGate}

InLink{
InputNode: E2F1
LinkEffect: Activation
LinkType: Transcription
LinkDescription: \textit{Geminin} is a direct transcriptional target of \textit{E2F1} \cite{yoshidaRegulationGemininCdt12004}.
LinkNotes: 
InLink} //E2F1

InLink{
InputNode: pAPC
LinkEffect: Repression
LinkType: Ubiquitination
LinkDescription: \textit{Geminin} is a target of \textit{APC/C\textsuperscript{Cdc20}} at the metaphase/ anaphase transition \cite{Clijsters:2013do}.
LinkNotes: 
InLink} //pAPC

InLink{
InputNode: Cdc20
LinkEffect: Repression
LinkType: Ubiquitination
LinkDescription: \textit{Geminin} is a target of \textit{APC/C\textsuperscript{Cdc20}} at the metaphase/ anaphase transition \cite{Clijsters:2013do}.
LinkNotes: 
InLink} //Cdc20

InLink{
InputNode: Cdh1
LinkEffect: Repression
LinkType: Ubiquitination
LinkDescription: \textit{Geminin} is a target of \textit{APC/C\textsuperscript{Cdh1}} ubiquitin ligase \cite{garcia-higueraGenomicStabilityTumour2008}.
LinkNotes: 
InLink} //Cdh1
Node} //geminin

Node{
NodeMetaData{
NodeName: CyclinA_mRNA
NodeGenes: 8900, 12427, 295052
NodeType: MRNA
NodeColor: #cc00cc
NodeCoordinate: 12687.250364249809, 6376.031497305364
NodeDescription: In non-apoptotic cells (no \textit{CAD}), \textit{Cyclin A} is transcribed by \textit{E2F1} in the absence of active \textit{RB} or by \textit{FoxM1}.
NodeNotes: 
NodeMetaData}

NodeGate{
DiscreteLogic{
	CyclinA_mRNA *= (not CAD) and ((E2F1 and (not pRB)) or FoxM1)
DiscreteLogic}
NodeGate}

InLink{
InputNode: pRB
LinkEffect: Repression
LinkType: Transcription
LinkDescription: Active \textit{RB} blocks \textit{E2F1}’s ability to transcribe \textit{Cyclin A} \cite{knudsenCyclinFunctionalTarget1999}.
LinkNotes: 
InLink} //pRB

InLink{
InputNode: E2F1
LinkEffect: Activation
LinkType: Transcription
LinkDescription: \textit{Cyclin A} is transcriptionally activated by \textit{E2F} factors \cite{helinRegulationCellProliferation1998}.
LinkNotes: 
InLink} //E2F1

InLink{
InputNode: FoxM1
LinkEffect: Activation
LinkType: Transcription
LinkDescription: Depletion of \textit{FoxM1} results in reduced \textit{Cyclin A2} expression (it is not clear whether \textit{FoxM1} is a direct transcriptional inducer of \textit{Cyclin A}) \cite{kimForkheadBoxM12006,kalinIncreasedLevelsFoxM12006,laoukiliFoxM1RequiredExecution2005,alvarez-fernandezRecoveryDNAdamageinducedG22010}.
LinkNotes: 
InLink} //FoxM1

InLink{
InputNode: CAD
LinkEffect: Repression
LinkType: Indirect
LinkDescription: This link from Caspase-activated DNase (\textit{CAD}) to \textit{Cyclin A} mRNA ensures that apoptotic cells settle into a G0-like attractor regardless of their initial state. The rationale for this is that no mRNA synthesis can be maintained if DNA is fragmented (we only use these links from \textit{CAD} if needed).
LinkNotes: 
InLink} //CAD
Node} //CyclinA_mRNA

Node{
NodeMetaData{
NodeName: Emi1
NodeGenes: 26271, 26271, 292263
NodeType: Protein
NodeColor: #cc00cc
NodeCoordinate: 12847.637460069463, 6473.436898277214
NodeDescription: Our model allows the sustained presence of \textit{Emi1} protein when it is either actively transcribed by \textit{E2F1} \cite{tateguTranscriptionalRegulationHuman2008,hsuE2FdependentAccumulationHEmi12002} or lacks joint inhibition by \textit{pRB} \cite{hsuE2FdependentAccumulationHEmi12002} and \textit{p21} \cite{leeDNADamageTriggers2009}. Degradation of \textit{Emi1} is mediated by \textit{Plk1} and \textit{CyclinB/Cdk1} complexes; initiation of this degradation requires at least temporary co-localization of \textit{Emi1} with \textit{Plk1} at mitotic spindle poles \cite{hansenPlk1RegulatesActivation2004}.
NodeNotes: 
NodeMetaData}

NodeGate{
DiscreteLogic{
	Emi1 *= ((E2F1 or (not pRB)) or (not p21)) and (not (((Plk1 and CyclinB) and Cdk1) and (U_Kinetochores or A_Kinetochores)))
DiscreteLogic}
NodeGate}

InLink{
InputNode: p21
LinkEffect: Repression
LinkType: Indirect
LinkDescription: \textit{p21} activation during DNA damage lead to a substantial decrease of \textit{Emi1} levels, not observed in \textit{p21}-null cells \cite{leeDNADamageTriggers2009}.
LinkNotes: 
InLink} //p21

InLink{
InputNode: pRB
LinkEffect: Repression
LinkType: Transcription
LinkDescription: Active retinoblastoma protein can block \textit{Emi1} transcription mediated by \textit{E2F1} \cite{hsuE2FdependentAccumulationHEmi12002}.
LinkNotes: 
InLink} //pRB

InLink{
InputNode: E2F1
LinkEffect: Activation
LinkType: Transcription
LinkDescription: \textit{Emi1} is a direct transactional target of \textit{E2F1} \cite{tateguTranscriptionalRegulationHuman2008,hsuE2FdependentAccumulationHEmi12002}.
LinkNotes: 
InLink} //E2F1

InLink{
InputNode: Plk1
LinkEffect: Repression
LinkType: Phosphorylation
LinkDescription: \textit{Plk1} phosphorylates \textit{Emi1} at mitotic spindle poles, stimulating its \textit{$\beta$TrCP} binding and ubiquitination \cite{hansenPlk1RegulatesActivation2004}.
LinkNotes: 
InLink} //Plk1

InLink{
InputNode: CyclinB
LinkEffect: Repression
LinkType: Indirect
LinkDescription: \textit{Cyclin B/Cdk1} enhances the ability of \textit{Plk1} to mediate \textit{Emi1} destruction \cite{hansenPlk1RegulatesActivation2004}.
LinkNotes: 
InLink} //CyclinB

InLink{
InputNode: Cdk1
LinkEffect: Repression
LinkType: Indirect
LinkDescription: \textit{Cyclin B/Cdk1} enhances the ability of \textit{Plk1} to mediate \textit{Emi1} destruction \cite{hansenPlk1RegulatesActivation2004}.
LinkNotes: 
InLink} //Cdk1

InLink{
InputNode: U_Kinetochores
LinkEffect: Repression
LinkType: Indirect
LinkDescription: As \textit{Plk1}-mediated phosphorylation of \textit{Emi1} occurs at mitotic spindle poles, our model requires ongoing mitosis for this interaction \cite{hansenPlk1RegulatesActivation2004}.
LinkNotes: 
InLink} //U_Kinetochores

InLink{
InputNode: A_Kinetochores
LinkEffect: Repression
LinkType: Indirect
LinkDescription: \textit{Plk1} phosphorylates \textit{Emi1} at mitotic spindle poles, stimulating its \textit{$\beta$TrCP} binding and ubiquitination \cite{hansenPlk1RegulatesActivation2004}.
LinkNotes: 
InLink} //A_Kinetochores
Node} //Emi1

Node{
NodeMetaData{
NodeName: FoxM1
NodeGenes: 2305, 14235, 58921
NodeType: TF_Protein
NodeColor: #cc00cc
NodeCoordinate: 12790.107507106952, 6427.592274693889
NodeDescription: In our model, \textit{FoxM1} activity requires increased expression by \textit{Myc} \cite{panTranscriptionFactorFoxM12018}  or \textit{YAP} \cite{mizunoYAPInducesMalignant2012} and activating phosphorylation by \textit{Cyclin E/Cdk2}. Alternatively, \textit{FoxM1} activity can be sustained by potent \textit{Cdk2 / Cdk1} activity in G2 (supported by \textit{Cdc25A} or \textit{Cdc25B}), or a serial phosphorylation by \textit{Cyclin B/Cdk1} and \textit{Plk1} during mitosis.
NodeNotes: 
NodeMetaData}

NodeGate{
DiscreteLogic{
	FoxM1 *= (((Myc or YAP) and CyclinE) or ((CyclinA and Cdc25A) and Cdc25B)) or ((Plk1 and CyclinB) and Cdk1)
DiscreteLogic}
NodeGate}

InLink{
InputNode: YAP
LinkEffect: Activation
LinkType: Transcription
LinkDescription: {\textit{FoxM1} is a direct transcriptional target of \textit{YAP} \cite{mizunoYAPInducesMalignant2012}.}
LinkNotes: 
InLink} //YAP

InLink{
InputNode: Myc
LinkEffect: Activation
LinkType: Transcription
LinkDescription: \textit{FoxM1} is a direct transcriptional target of \textit{c-Myc} \cite{panTranscriptionFactorFoxM12018}.
LinkNotes: 
InLink} //Myc

InLink{
InputNode: CyclinE
LinkEffect: Activation
LinkType: Phosphorylation
LinkDescription: \textit{Cyclin E/Cdk2} complexes bind and phosphorylate FoxM1, potently inducing its transcriptional activity, which starts during S-phase \cite{luscher-firzlaffRegulationTranscriptionFactor2006}.
LinkNotes: 
InLink} //CyclinE

InLink{
InputNode: Cdc25A
LinkEffect: Activation
LinkType: Complex_Formation
LinkDescription: Active \textit{Cdc25A} binds to and enhances the transcriptional activity of \textit{FoxM1}, potentually by bridging FoxM1 and active cyclin-\textit{Cdk2} complexes \cite{sullivanNovelInteractionsFOXM12012}.
LinkNotes: 
InLink} //Cdc25A

InLink{
InputNode: Cdc25B
LinkEffect: Activation
LinkType: Indirect
LinkDescription: \textit{Cdc25B} overexpression can increase \textit{FoxM1}-dependent transcription, likely via aiding \textit{Cdk1} activity \cite{majorForkheadBoxM1B2004}.
LinkNotes: 
InLink} //Cdc25B

InLink{
InputNode: Plk1
LinkEffect: Activation
LinkType: Phosphorylation
LinkDescription: \textit{Plk1} binds and phosphorylates \textit{FoxM1}, which activates \textit{FoxM1}-mediated transcription in early mitosis \cite{fuPlk1dependentPhosphorylationFoxM12008}.
LinkNotes: 
InLink} //Plk1

InLink{
InputNode: CyclinA
LinkEffect: Activation
LinkType: Phosphorylation
LinkDescription: In addition to \textit{Cyclin E/Cdk2}, \textit{Cyclin A/Cdk2} complexes can also keep \textit{FoxM1} transcriptionally active by phosphorylating its autoinhibitory N-terminal region \cite{laoukiliActivationFoxM1G22008}.
LinkNotes: 
InLink} //CyclinA

InLink{
InputNode: CyclinB
LinkEffect: Activation
LinkType: Phosphorylation
LinkDescription: \textit{FoxM1} binds \textit{Plk1}, and phosphorylation of two key residues at this binding domain by \textit{Cyclin B/Cdk1} primes it for \textit{Plk1} binding \cite{fuPlk1dependentPhosphorylationFoxM12008}.
LinkNotes: 
InLink} //CyclinB

InLink{
InputNode: Cdk1
LinkEffect: Activation
LinkType: Phosphorylation
LinkDescription: \textit{FoxM1} binds \textit{Plk1}, and phosphorylation of two key residues at this binding domain by \textit{Cyclin B/Cdk1} primes it for \textit{Plk1} binding \cite{fuPlk1dependentPhosphorylationFoxM12008}.
LinkNotes: 
InLink} //Cdk1
Node} //FoxM1

Node{
NodeMetaData{
NodeName: Cdc25A
NodeGenes: 993, 12530, 171102
NodeType: Phosphatase
NodeColor: #cc00cc
NodeCoordinate: 12687.250364249809, 6449.65120014344
NodeDescription: As the precise combinatorial regulation of \textit{Cdc25A} throughput the cell cycle is unknown, our model assumes that accumulation of the \textit{Cdc25A} protein requires transcriptional activation by both \textit{E2F1} in the absence of \textit{pRB}, and \textit{FoxM1} to override destruction by \textit{APC/C\textsuperscript{Cdh1}}. Alternatively, one of the two transcription factors can drive \textit{Cdc25A} accumulation in the absence of \textit{APC/C\textsuperscript{Cdh1}}. In addition, stabilization of \textit{Cdc25A} either requires the absence of \textit{GSK3$\beta$} and \textit{CHK1} (both of which promote its degradation), or stabilization by \textit{Cdk} activity.
NodeNotes: 
NodeMetaData}

NodeGate{
DiscreteLogic{
	Cdc25A *= (((FoxM1 and E2F1) and (not pRB)) or ((not Cdh1) and (FoxM1 or (E2F1 and (not pRB))))) and ((((not (GSK3 or CHK1)) or CyclinE) or CyclinA) or (CyclinB and Cdk1))
DiscreteLogic}
NodeGate}

InLink{
InputNode: GSK3
LinkEffect: Repression
LinkType: Phosphorylation
LinkDescription: \textit{GSK3$\beta$} phosphorylates \textit{Cdc25A}, promoting its proteolysis \cite{kangGSK3BetaTargets2008}. 
LinkNotes: 
InLink} //GSK3

InLink{
InputNode: pRB
LinkEffect: Repression
LinkType: Transcription
LinkDescription: Active (hypo-phosphorylated) \textit{pRB} blocks \textit{E2F1}’s ability to drive \textit{Cdc25A} transcription \cite{vigoCDC25APhosphataseTarget1999,wuE2FRbComplexesAssemble2000}.
LinkNotes: 
InLink} //pRB

InLink{
InputNode: E2F1
LinkEffect: Activation
LinkType: Transcription
LinkDescription: \textit{E2F1} is a direct transcriptional inducer of \textit{Cdc25A} \cite{vigoCDC25APhosphataseTarget1999}.
LinkNotes: 
InLink} //E2F1

InLink{
InputNode: CyclinE
LinkEffect: Activation
LinkType: Phosphorylation
LinkDescription: \textit{Cdc25A} protein levels are stabilized during S-phase by \textit{CyclinE/Cdk2}-dependent phosphorylation \cite{Hoffmann:1994wk}.
LinkNotes: 
InLink} //CyclinE

InLink{
InputNode: FoxM1
LinkEffect: Activation
LinkType: Transcription
LinkDescription: \textit{FoxM1} is a direct transcriptional inducer of \textit{Cdc25A} \cite{sullivanNovelInteractionsFOXM12012}.
LinkNotes: 
InLink} //FoxM1

InLink{
InputNode: CyclinA
LinkEffect: Activation
LinkType: Phosphorylation
LinkDescription: \textit{Cdc25A} protein levels are stabilized during S and G2 by  \textit{Cdk2}-dependent phosphorylation.  \textit{Cdk2} first partners with  \textit{Cyclin E} \cite{Hoffmann:1994wk}, then continues to stabilize \textit{Cdc25A} past the point of \textit{Cyclin E} expression by partnering with \textit{Cyclin A} \cite{mazzoliniPhosphorylationCDC25ASER2832016}.
LinkNotes: 
InLink} //CyclinA

InLink{
InputNode: CyclinB
LinkEffect: Activation
LinkType: Phosphorylation
LinkDescription: During mitosis, \textit{Cdc25A} is stabilizes by \textit{Cyclin B/Cdk1} phosphorylation, which protects it from the proteasome \cite{mailandRegulationEventsCdc25A2002}.
LinkNotes: 
InLink} //CyclinB

InLink{
InputNode: Cdk1
LinkEffect: Activation
LinkType: Phosphorylation
LinkDescription: During mitosis, \textit{Cdc25A} is stabilizes by \textit{Cyclin B/Cdk1} phosphorylation, which protects it from the proteasome \cite{mailandRegulationEventsCdc25A2002}.
LinkNotes: 
InLink} //Cdk1

InLink{
InputNode: Cdh1
LinkEffect: Repression
LinkType: Degradation
LinkDescription: The \textit{APC/C}$^{Cdh1}$ complex degrades \textit{Cdc25A} at mitotic exit \cite{donzelliDualModeDegradation2002,Manchado:2010j}.
LinkNotes: 
InLink} //Cdh1

InLink{
InputNode: CHK1
LinkEffect: Repression
LinkType: Phosphorylation
LinkDescription: \textit{CHK1} phosphorylates \textit{Cdc25A}, promoting its proteolysis and inhibiting its interaction with \textit{Cyclin B/Cdk1} \cite{chenChk1KinaseNegatively2003}.
LinkNotes: 
InLink} //CHK1
Node} //Cdc25A

Node{
NodeMetaData{
NodeName: Wee1
NodeGenes: 7465, 22390, 308937
NodeType: Kinase
NodeColor: #cc00cc
NodeCoordinate: 12744.362396895363, 6523.270902981517
NodeDescription: \textit{Wee1} is active during \textit{Replication}, unless its activity is blocked by \textit{CyclinA/Cdk1} OR \textit{CyclinB/Cdk1}  \cite{Deibler:2010ds}.
NodeNotes: 
NodeMetaData}

NodeGate{
DiscreteLogic{
	Wee1 *= (((not Casp3) and (Replication or CHK1)) and (not (Cdk1 and CyclinB))) and (CHK1 or (not ((Cdk1 and CyclinA) and Plk1)))
DiscreteLogic}
NodeGate}

InLink{
InputNode: Plk1
LinkEffect: Repression
LinkType: Phosphorylation
LinkDescription: \textit{Plk1} phosphorylation at S53 promotes \textit{Wee1} degradation \cite{watanabeCyclindependentKinaseCDK2005}. This event is primed by \textit{Cdk1} phosphorylation of \textit{Wee1} at S123 \cite{watanabeCyclindependentKinaseCDK2005}. As the main partner of \textit{Cdk1} in mitosis is \textit{Cyclin B}, we assume that assistance from \textit{Plk1} to block \textit{Wee1} is more relevant when paired with \textit{Cyclin A/Cdk1} complexes.
LinkNotes: 
InLink} //Plk1

InLink{
InputNode: CyclinA
LinkEffect: Repression
LinkType: Phosphorylation
LinkDescription: \textit{Cyclin A/Cdk1} is a strong inducer of \textit{Wee1} phosphorylation and deactivation \cite{Deibler:2010ds}.
LinkNotes: 
InLink} //CyclinA

InLink{
InputNode: CyclinB
LinkEffect: Repression
LinkType: Phosphorylation
LinkDescription: \textit{Cyclin B/Cdk1} is a strong inducer of \textit{Wee1} phosphorylation and deactivation \cite{Deibler:2010ds}.
LinkNotes: 
InLink} //CyclinB

InLink{
InputNode: Cdk1
LinkEffect: Repression
LinkType: Phosphorylation
LinkDescription: The somatic \textit{Wee1} protein is an order of magnitude more sensitive to \textit{Cdk1} activity than \textit{Cdc25C}. Thus, both \textit{Cyclin A/Cdk1} and \textit{Cyclin B/Cdk1} strongly induce \textit{Wee1} phosphorylation and deactivation \cite{Deibler:2010ds}.
LinkNotes: 
InLink} //Cdk1

InLink{
InputNode: Replication
LinkEffect: Activation
LinkType: Complex_Process
LinkDescription: To model the sensitivity of \textit{Wee1} activation to ongoing DNA synthesis even in the absence of damage, our model turns on \textit{Wee1} immediately upon the start of DNA replication and maintains it until both Replication and the checkpoint kinase \textit{Chk1} is OFF \cite{leePositiveRegulationWee12001}. In addition, \textit{Wee1} activity has been implicated in maintaining normal replication fork procession, linking its activity directly to ongoing replication \cite{dominguez-kellyWee1ControlsGenomic2011}.
LinkNotes: 
InLink} //Replication

InLink{
InputNode: CHK1
LinkEffect: Activation
LinkType: Phosphorylation
LinkDescription: During DNA replication \textit{Wee1} is activated by the checkpoint kinase \textit{CHK1} \cite{leePositiveRegulationWee12001}.
LinkNotes: 
InLink} //CHK1

InLink{
InputNode: Casp3
LinkEffect: Repression
LinkType: Proteolysis
LinkDescription: \textit{Caspase 3} cleaves and deactivates \textit{Wee1} \cite{zhouCaspasedependentActivationCyclindependent1998}.
LinkNotes: 
InLink} //Casp3
Node} //Wee1

Node{
NodeMetaData{
NodeName: Cdc25B
NodeGenes: 994, 12531, 171103
NodeType: Phosphatase
NodeColor: #cc00cc
NodeCoordinate: 12840.894146928847, 6538.57948535247
NodeDescription: \textit{Cdc25B} activation requires transcription by \textit{FoxM1}, centrosomal localization, and activation by \textit{Aurora A} kinase on replicated centrosomes.
NodeNotes: 
NodeMetaData}

NodeGate{
DiscreteLogic{
	Cdc25B *= FoxM1 and f4N_DNA
DiscreteLogic}
NodeGate}

InLink{
InputNode: FoxM1
LinkEffect: Activation
LinkType: Transcription
LinkDescription: \textit{FoxM1} is an essential inducer or \textit{Cdc25B} \cite{wangForkheadBoxM12005}.
LinkNotes: 
InLink} //FoxM1

InLink{
InputNode: f4N_DNA
LinkEffect: Activation
LinkType: Localization
LinkDescription: \textit{Cdc25B} is localized at centrosomes, where it is activated by \textit{Aurora A} kinase \cite{dutertrePhosphorylationCDC25BAuroraA2004}. As \textit{Aurora A} itself is only recruited to duplicated, centrosomes before their separation \cite{dutertreRoleAuroraACentrosome2002}, \textit{Cdc25B} activation requires duplicated centrosomes. As our model does not directly account for centrosome dynamics, we account for this by requiring the completion of S-phase (4N DNA).
LinkNotes: 
InLink} //f4N_DNA
Node} //Cdc25B

Node{
NodeMetaData{
NodeName: Plk1
NodeGenes: 5347, 18817, 25515
NodeType: Kinase
NodeColor: #cc00cc
NodeCoordinate: 12652.964649964095, 6538.57948535247
NodeDescription: \textit{Plk1} activity requires the absence of \textit{APC/C\textsuperscript{Cdh1}}, transcription by \textit{FoxM1}, or high \textit{Plk1} levels transcribed earlier by both \textit{FoxM1} and \textit{FoxO3} (see \textit{Plk1\_H} below) \cite{alvarezForkheadTranscriptionFactors2001}. In addition, \textit{Plk1} activation requires phosphorylation by either \textit{CyclinB/Cdk1} during mitosis or \textit{Cyclin A/Cdk2} (aided by lack of \textit{Wee1} and \textit{Cdc25A}) at the G2/M boundary \cite{gheghianiPLK1ActivationLate2017}.
NodeNotes: 
NodeMetaData}

NodeGate{
DiscreteLogic{
	Plk1 *= ((not Cdh1) and (FoxM1 or Plk1_H)) and ((CyclinB and Cdk1) or ((CyclinA and (not Wee1)) and Cdc25A))
DiscreteLogic}
NodeGate}

InLink{
InputNode: FoxM1
LinkEffect: Activation
LinkType: Transcription
LinkDescription: \textit{Plk1} is a direct transcriptional target of \textit{FoxM1} \cite{fuPlk1dependentPhosphorylationFoxM12008}.
LinkNotes: 
InLink} //FoxM1

InLink{
InputNode: Cdc25A
LinkEffect: Activation
LinkType: Indirect
LinkDescription: As we do not include a separate \textit{Cdk2} node in our model, strong \textit{Cyclin A/Cdk2} activity requires ongoing dephosphorylation of \textit{Cdk2} by \textit{Cdc25A} \cite{timofeevHumanCdc25APhosphatase2009}.
LinkNotes: 
InLink} //Cdc25A

InLink{
InputNode: Wee1
LinkEffect: Repression
LinkType: Indirect
LinkDescription: \textit{Cyclin A}-mediated induction of \textit{Plk1} is blocked by \textit{Wee1} kinase, which specifically inhibits \textit{Cdk2} activity \cite{gheghianiPLK1ActivationLate2017}.
LinkNotes: 
InLink} //Wee1

InLink{
InputNode: CyclinA
LinkEffect: Activation
LinkType: Phosphorylation
LinkDescription: \textit{Plk1} activation at the G2/M boundary, before \textit{Cdk1/Cuclin B} complexes are activated, requires active \textit{Cyclin A/Cdk} \cite{gheghianiPLK1ActivationLate2017}.
LinkNotes: 
InLink} //CyclinA

InLink{
InputNode: CyclinB
LinkEffect: Activation
LinkType: Phosphorylation
LinkDescription: \textit{Plk1} is activated by \textit{Cyclin B/Cdk1} phosphorylation \cite{kotaniPKAMPFactivatedPololike1998,qianActivatedPololikeKinase1998,thomasCdk1PhosphorylatesSPAT12016}.
LinkNotes: 
InLink} //CyclinB

InLink{
InputNode: Cdk1
LinkEffect: Activation
LinkType: Phosphorylation
LinkDescription: \textit{Plk1} is activated by \textit{Cyclin B/Cdk1} phosphorylation \cite{kotaniPKAMPFactivatedPololike1998,qianActivatedPololikeKinase1998,thomasCdk1PhosphorylatesSPAT12016}.
LinkNotes: 
InLink} //Cdk1

InLink{
InputNode: Cdh1
LinkEffect: Repression
LinkType: Ubiquitination
LinkDescription: The majority of \textit{Plk1} is degraded in anaphase by the \textit{APC/C\textsuperscript{Cdh1}} complex \cite{Lindon:2004kl}.
LinkNotes: 
InLink} //Cdh1

InLink{
InputNode: Plk1_H
LinkEffect: Activation
LinkType: Persistence
LinkDescription: Our model tracks the accumulauton of high-enough levels of \textit{Plk1} to survive \textit{APC/C\textsuperscript{Cdh1}} mediated destruction into telophase via the \textit{Plk1\_H} node. Its ON state represents strong prior \textit{Plk1} activation. Thus, it sustains the \textit{Plk1} node in the absence of \textit{FoxM1}-mediated transcription until \textit{Plk1\_H} itself is lost as \textit{Plk1} levels fall.
LinkNotes: 
InLink} //Plk1_H
Node} //Plk1

Node{
NodeMetaData{
NodeName: CyclinA
NodeGenes: 8900, 12427, 295052
NodeType: Protein_Complex
NodeColor: #cc00cc
NodeCoordinate: 12575.821792821238, 6427.592274693889
NodeDescription: \textit{Cyclin A} activity requires transcription (\textit{Cyclin A} mRNA) and the absence of degradation by phosphorylated (mitotic) \textit{pAPC}. In addition, turning ON inactive \textit{Cyclin A} requires activation of \textit{Cdk2} by \textit{Cdc25A} \cite{blombergEctopicExpressionCdc25A1999} and the absence / \textit{Emi1}-mediated inhibition of \textit{APC/C\textsuperscript{Cdh1}}. Once active, \textit{Cyclin A} maintains its activity in the absence of overpowering influences driving its degradation. Namely, \textit{Cyclin A} relies on either \textit{Emi1} or the absence of \textit{UbcH10} for its ability to keep inactive \textit{APC/C\textsuperscript{Cdh1}} in check. To overpower active \textit{APC/C\textsuperscript{Cdh1}}, \textit{Cyclin A} requires both \textit{Emi1} and no \textit{UbcH10}. The precise combinatorial regulation of \textit{Cyclin A} is not known; the above logic is consistent with \textit{Cyclin A} activity pattern during cell cycle progression.
NodeNotes: gene id's are for cyclin A1. Old: S-phase activation of \textit{Cyclin A} requires transcription by \textit{E2F} factors AND \textit{Cdk2} activation by \textit{Cdc25A}  \cite{helinRegulationCellProliferation1998,blombergEctopicExpressionCdc25A1999, Katsuno:2009di}. When already active, \textit{Cyclin A} sustains its function in the absence of \textit{APC/C}-mediated degradation. \textit{Cyclin A} is degraded by \textit{APC/C}$^{Cdc20}$ (represented in the model as [\textit{pAPC} AND \textit{Cdc20}]), or  \textit{APC/C}$^{Cdh1}$ (represented by \textit{Cdh1}) in the presence of the \textit{UbcH10} protein \cite{Harper:2002ke,Rape:2004em,faureDynamicalAnalysisGeneric2006}.
NodeMetaData}

NodeGate{
DiscreteLogic{
	CyclinA *= (CyclinA_mRNA and (not pAPC)) and ((Cdc25A and ((not Cdh1) or Emi1)) or (CyclinA and (((not Cdh1) and (Emi1 or (not UbcH10))) or (Emi1 and (not UbcH10)))))
DiscreteLogic}
NodeGate}

InLink{
InputNode: CyclinA_mRNA
LinkEffect: Activation
LinkType: Translation
LinkDescription: Sustained availability of \textit{Cyclin A} requires ongoing translation from \textit{CyclinA} mRNA.
LinkNotes: 
InLink} //CyclinA_mRNA

InLink{
InputNode: Emi1
LinkEffect: Activation
LinkType: Complex_Formation
LinkDescription: \textit{Emi1} binding to \textit{Cdh1} is required to stabilize \textit{Cyclin A} levels at the G1/S transition, allowing \textit{Cyclin A/Cdk2} to block \textit{APC/C}$^{Cdh1}$ \cite{machidaAPCInhibitorEmi12007,reimannEmi1MitoticRegulator2001,reimannEmi1RegulatesAnaphasepromoting2001}.
LinkNotes: 
InLink} //Emi1

InLink{
InputNode: Cdc25A
LinkEffect: Activation
LinkType: Dephosphorylation
LinkDescription: \textit{Cdc25A} promotes active  \textit{Cyclin A/Cdk2} complex formation by removing inhibitory phosphorylation of \textit{Cdk2} \cite{blombergEctopicExpressionCdc25A1999,Katsuno:2009di}.
LinkNotes: 
InLink} //Cdc25A

InLink{
InputNode: CyclinA
LinkEffect: Activation
LinkType: Persistence
LinkDescription: We assume that once activated, \textit{Cyclin A/Cdk2,1} complexes can sustain their activity until \textit{Cyclin A} is degraded.
LinkNotes: 
InLink} //CyclinA

InLink{
InputNode: UbcH10
LinkEffect: Repression
LinkType: Degradation
LinkDescription: \textit{Cyclin A}  degradation by \textit{APC/C}$^{Cdh1}$ requires \textit{UbcH10} \cite{Rape:2004em}.
LinkNotes: 
InLink} //UbcH10

InLink{
InputNode: pAPC
LinkEffect: Repression
LinkType: Degradation
LinkDescription: \textit{Cyclin A} is degraded by the \textit{APC/C}$^{Cdc20}$ in prometaphase (as soon as the APC/C components are phosphorylated by Cdk1) \cite{geleyAnaphasepromotingComplexCyclosomedependent2001, denelzenCyclinDestroyedPrometaphase2001}, before the full activation of the complex at SAC passage \cite{difioreHowCyclinDestruction2010}. In our model, this stage of mitotic \textit{APC/C}$^{Cdc20}$ activation is represented by \textit{Cdk1}-phosphorylated \textit{APC/C} (\textit{pAPC}).
LinkNotes: 
InLink} //pAPC

InLink{
InputNode: Cdh1
LinkEffect: Repression
LinkType: Degradation
LinkDescription: \textit{Cyclin A} is degraded by \textit{APC/C}$^{Cdh1}$ in the presence of the \textit{UbcH10} protein \cite{Harper:2002ke,Rape:2004em,faureDynamicalAnalysisGeneric2006}.
LinkNotes: 
InLink} //Cdh1
Node} //CyclinA

Node{
NodeMetaData{
NodeName: Cdc25C
NodeGenes: 995, 12532, 307511
NodeType: Phosphatase
NodeColor: #cc00cc
NodeCoordinate: 12816.873995425998, 6601.715339754825
NodeDescription: In our model, \textit{Cdc25C} is active in cells with replicated DNA (see \textit{f4N\_DNA} $\rightarrow$ \textit{Cdc25C} link). Its activation is initiated by a small, initially cytoplasmic pool of \textit{Cyclin B/Cdk1} activated by \textit{Cdc25B} (not directly represented in our model) and further increased by \textit{Cdc25B} itself, which translocates to the nucleus with the aid of \textit{Plk1}. During mitosis, \textit{Plk1} potentiates the ability of \textit{Cyclin B/Cdk1} to maintain \textit{Cdc25C} activity.
NodeNotes: Old: \textit{Cdc25C} is active in the presence of  \textit{Cyclin A,B/Cdk1} complexes.
NodeMetaData}

NodeGate{
DiscreteLogic{
	Cdc25C *= (f4N_DNA and Plk1) and ((Cdc25B and (not CHK1)) or (CyclinB and Cdk1))
DiscreteLogic}
NodeGate}

InLink{
InputNode: Cdc25B
LinkEffect: Activation
LinkType: Indirect
LinkDescription: \textit{CDC25B} starts the cascade leading to mitotic entry by activating a small centrosomal pool of \textit{Cyclin B/Cdk1}, leading to their nuclear translocation where they trigger the activation of \textit{Cdc25C} and eventually the larger nuclear \textit{Cyclin B/Cdk1} pool \cite{desouzaCentrosomalCytoplasmicCdc22000,jackmanActiveCyclinB1Cdk12003,lindqvistCdc25BCooperatesCdc25A2005}.
LinkNotes: 
InLink} //Cdc25B

InLink{
InputNode: Plk1
LinkEffect: Activation
LinkType: Phosphorylation
LinkDescription: In addition, \textit{Plk1} induces nuclear transport of \textit{CDC25B}, where it contributes to the initiation of \textit{Cdk1} activity \cite{lobjoisPololikeKinaseRegulates2009}. During mitosis, \textit{Plk1} helps maintain strong \textit{Cdc25C} activation by phosphorylating it on the same site as \textit{Cyclin B/Cdk1} \cite{ouyangPhysicalAssociationPhosphorylation1999}, as indicated by the profound decrease of Cdc25C activity in Plk1-inhibited mitotic cells \cite{qianActivatedPololikeKinase1998,cogswellDominantnegativePololikeKinase2000}.
LinkNotes: 
InLink} //Plk1

InLink{
InputNode: CyclinB
LinkEffect: Activation
LinkType: Phosphorylation
LinkDescription: \textit{Cyclin B/Cdk1} complexes are potent activators of \textit{Cdc25C},  creating positive feedback that causes switch-like mitotic entry  \cite{hoffmannPhosphorylationActivationHuman1993, Karaiskou:1998kh}.
LinkNotes: 
InLink} //CyclinB

InLink{
InputNode: Cdk1
LinkEffect: Activation
LinkType: Phosphorylation
LinkDescription: \textit{Cyclin B/Cdk1} complexes are potent activators of \textit{Cdc25C},  creating positive feedback that causes switch-like mitotic entry  \cite{hoffmannPhosphorylationActivationHuman1993, Karaiskou:1998kh}.
LinkNotes: 
InLink} //Cdk1

InLink{
InputNode: CHK1
LinkEffect: Repression
LinkType: Phosphorylation
LinkDescription: \textit{CHK1} phosphorylates \textit{Cdc25C}, leading to its nuclear exclusion, loss of access to its main target, \textit{Cdk1} \cite{lopez-gironaNuclearLocalizationCdc251999}. In addition, \textit{CHK1} blocks the ability of \textit{Cdc25B} to activate \textit{Cdc25C} at the centrosomes by phosphorylating it and blocking its \textit{Cdk1} activity \cite{schmittCHK1PhosphorylatesCDC25B2006,kramerCentrosomeassociatedChk1Prevents2004}.
LinkNotes: 
InLink} //CHK1

InLink{
InputNode: f4N_DNA
LinkEffect: Activation
LinkType: Indirect
LinkDescription: The nature and localization of the signals responsible for the onset and maintenance of \textit{Cdc25C} activity require replicated DNA (\textit{f4N\_DNA}) \cite{lobjoisPololikeKinaseRegulates2009,lindqvistCdc25BCooperatesCdc25A2005}. Namely, \textit{Cdc25C} is initially activated by a small pool of \textit{Cyclin B/Cdk1} (below the ON-threshold of \textit{Cdk1} in our model) which starts our at the replicated centrosome. Moreover, the pool of mitotic \textit{Cdc25C} co-localized with active \textit{Chk1/Cyclin B} is found on condensed chromosomes, again requiring the presence of \textit{f4N\_DNA} \cite{lopez-gironaNuclearLocalizationCdc251999}.
LinkNotes: 
InLink} //f4N_DNA
Node} //Cdc25C

Node{
NodeMetaData{
NodeName: CyclinB
NodeGenes: 891, 268697, 25203
NodeType: Protein_Complex
NodeColor: #cc00cc
NodeCoordinate: 12756.395846393658, 6679.086219440008
NodeDescription: \textit{Cyclin B} node is ON when the concentration of \textit{Cyclin B} proteins is high (does not represent the activity of \textit{CyclinB/Cdk1} complexes). This occurs when \textit{Cyclin B} is transcribed by \textit{FoxM1}, maintained by \textit{FoxO3} transcription, and not undergoing \textit{APC}-mediated degradation by \textit{APC/C\textsuperscript{Cdc20}} or \textit{APC/C\textsuperscript{Cdh1}}.
NodeNotes: gene IDs refer to cyclin B1. Old: In contrast to the \textit{CyclinE} and \textit{CyclinA} nodes, which represent active cyclin/Cdk complexes,  the \textit{Cyclin B} node is ON when the concentration of \textit{Cyclin B} proteins is high, without any assumption about the activity of \textit{CyclinB/Cdk1} complexes (consequently, downstream effects of \textit{CyclinB/Cdk1} require [\textit{CyclinB} AND \textit{Cdk1}]). \textit{Cyclin B} is degraded by \textit{APC/C}$^{Cdc20}$ or \textit{APC/C}$^{Cdh1}$ \cite{Harper:2002ke}, and it accumulates in their absence.
NodeMetaData}

NodeGate{
DiscreteLogic{
	CyclinB *= (FoxM1 or (FoxO3 and CyclinB)) and (not (Cdh1 or (pAPC and Cdc20)))
DiscreteLogic}
NodeGate}

InLink{
InputNode: FoxO3
LinkEffect: Activation
LinkType: Transcription
LinkDescription: \textit{FoxO3} is a direct transcriptional regulator of \textit{Cyclin B}; its activation in G2 helps increase/maintain \textit{Cyclin B} levels \cite{alvarezForkheadTranscriptionFactors2001}.
LinkNotes: 
InLink} //FoxO3

InLink{
InputNode: FoxM1
LinkEffect: Activation
LinkType: Transcription
LinkDescription: \textit{FoxM1} is a direct transcriptional regulator of \textit{Cyclin B1} \cite{alvarez-fernandezRecoveryDNAdamageinducedG22010,leungOverexpressionFoxM1Stimulates2001}.
LinkNotes: 
InLink} //FoxM1

InLink{
InputNode: CyclinB
LinkEffect: Activation
LinkType: Persistence
LinkDescription: Here we assume that FoxO3 alone can only maintain, but not independently induce \textit{Cyclin B1} expression.
LinkNotes: 
InLink} //CyclinB

InLink{
InputNode: pAPC
LinkEffect: Repression
LinkType: Degradation
LinkDescription: \textit{Cyclin B} is degraded by \textit{APC/C}$^{Cdc20}$ \cite{Harper:2002ke}.
LinkNotes: 
InLink} //pAPC

InLink{
InputNode: Cdc20
LinkEffect: Repression
LinkType: Degradation
LinkDescription: \textit{Cyclin B} is degraded by \textit{APC/C}$^{Cdc20}$ \cite{Harper:2002ke}.
LinkNotes: 
InLink} //Cdc20

InLink{
InputNode: Cdh1
LinkEffect: Repression
LinkType: Degradation
LinkDescription: \textit{Cyclin B} is degraded by \textit{APC/C}$^{Cdh1}$ \cite{Harper:2002ke}.
LinkNotes: 
InLink} //Cdh1
Node} //CyclinB

Node{
NodeMetaData{
NodeName: UbcH10
NodeGenes: 11065, 68612, 296368
NodeType: Ubiquitin_Ligase
NodeColor: #cc00cc
NodeCoordinate: 12575.82179282124, 6496.708116144614
NodeDescription: The ubiquitin-conjugating enzyme (E2) \textit{UbcH10} is active in the absence of \textit{Cdh1}. Alternatively, active \textit{UbcH10}  is maintained in the presence of \textit{Cdh1} when some of its targets are present: \textit{Cdc20} OR  \textit{CyclinA} OR \textit{CyclinB} \cite{Rape:2004em}.
NodeNotes: 
NodeMetaData}

NodeGate{
DiscreteLogic{
	UbcH10 *= (not Cdh1) or (UbcH10 and ((Cdc20 or CyclinA) or CyclinB))
DiscreteLogic}
NodeGate}

InLink{
InputNode: CyclinA
LinkEffect: Activation
LinkType: Protective_Binding
LinkDescription: The presence of \textit{APC/C}$^{Cdh1}$  substrates, including \textit{Cyclin A}, inhibit the autoubiquitination of \textit{UbcH10} but not its function, thus preserving APC activity \cite{Rape:2004em}.
LinkNotes: 
InLink} //CyclinA

InLink{
InputNode: CyclinB
LinkEffect: Activation
LinkType: Protective_Binding
LinkDescription: The presence of \textit{APC/C}$^{Cdh1}$  substrates, including \textit{CyclinB}, inhibit the autoubiquitination of \textit{UbcH10} but not its function, thus preserving APC activity \cite{Rape:2004em}.
LinkNotes: 
InLink} //CyclinB

InLink{
InputNode: UbcH10
LinkEffect: Activation
LinkType: Persistence
LinkDescription: Active \textit{UbcH10} cannot be autoubiquitinated in the presence of \textit{APC/C}$^{Cdh1}$  substrates and thus remains active \cite{Rape:2004em}.
LinkNotes: 
InLink} //UbcH10

InLink{
InputNode: Cdc20
LinkEffect: Activation
LinkType: Protective_Binding
LinkDescription: The presence of \textit{APC/C}$^{Cdh1}$  substrates, including \textit{Cdc20}, inhibit the autoubiquitination of \textit{UbcH10} but not its function, thus preserving APC activity \cite{Rape:2004em}.
LinkNotes: 
InLink} //Cdc20

InLink{
InputNode: Cdh1
LinkEffect: Repression
LinkType: Degradation
LinkDescription: \textit{UbcH10} is degraded by \textit{APC/C}$^{Cdh1}$.
LinkNotes: 
InLink} //Cdh1
Node} //UbcH10

Node{
NodeMetaData{
NodeName: Cdk1
NodeGenes: 983, 12534, 54237
NodeType: Kinase
NodeColor: #cc00cc
NodeCoordinate: 12663.047502201865, 6607.248678466111
NodeDescription: Full \textit{Cdk1} kinase activation requires its binding partner \textit{Cyclin B} and the \textit{Cdc25C} phosphatase, which maintains \textit{Cdk1} in an active dephosphorylated state. \textit{Cdk1} is inhibited by the checkpoint kinase \textit{CHK1}, unless it is already full active and \textit{Wee1} kinase is inhibited.
NodeNotes: 
NodeMetaData}

NodeGate{
DiscreteLogic{
	Cdk1 *= (CyclinB and Cdc25C) and ((not CHK1) or ((not Wee1) and Cdk1))
DiscreteLogic}
NodeGate}

InLink{
InputNode: Wee1
LinkEffect: Repression
LinkType: Phosphorylation
LinkDescription: \textit{Wee1} is a nuclear protein that ensures the completion of DNA replication prior to mitosis by blocking nuclear \textit{Cdk1} activation \cite{Heald:1993wq}.
LinkNotes: 
InLink} //Wee1

InLink{
InputNode: Cdc25C
LinkEffect: Activation
LinkType: Dephosphorylation
LinkDescription: \textit{Cdk1} is subject to inhibitory phosphorylation by \textit{Wee1} or \textit{Myt1}, and its dephosphorylation is carried out by activated \textit{Cdc25C} \cite{hoffmannPhosphorylationActivationHuman1993,jackman1996cyclins,Karaiskou:1998kh}.
LinkNotes: 
InLink} //Cdc25C

InLink{
InputNode: CyclinB
LinkEffect: Activation
LinkType: Complex_Formation
LinkDescription: Full kinase activation of \textit{Cdk1} in our model requires it to complex with \textit{Cyclin B} \cite{jackman1996cyclins}.
LinkNotes: 
InLink} //CyclinB

InLink{
InputNode: Cdk1
LinkEffect: Activation
LinkType: Persistence
LinkDescription: We assume that the presence of fully activated, nuclear \textit{Cdk1} is able to overcome the effect of active \textit{Wee1}, given that  \textit{Wee1} is very sensitive to  \textit{Cdk1}-mediated inhibitory phosphorylation \cite{Deibler:2010ds}.
LinkNotes: 
InLink} //Cdk1

InLink{
InputNode: CHK1
LinkEffect: Repression
LinkType: Phosphorylation
LinkDescription: In the absence of \textit{CHK1} kinase, a small cytosolic (centrosomal) pool of \textit{Cyclin B/Cdk1} can be activated by \textit{Cdc25B}, the nuclear translocation of which can trigger a positive feedback loop that activates the full \textit{Cdk1} pool (assuming nuclear \textit{Wee1} is also inactive). Thus, \textit{CHK1} can maintain the OFF state of inactive \textit{Cdk1} \cite{gheghianiPLK1ActivationLate2017}.
LinkNotes: 
InLink} //CHK1
Node} //Cdk1

Node{
NodeMetaData{
NodeName: pAPC
NodeGenes: 64682, 17222, 311412, 29882, 99152, 296558
NodeType: Protein_Complex
NodeColor: #cc00cc
NodeCoordinate: 12537.812270547163, 6631.171745165619
NodeDescription: In line with evidence that \textit{Plk1} can aid full activation of \textit{APC/C}, but \textit{Cdk1} appears to be the more potent inducer, our model requires both \textit{Cyclin B/Cdk1} and \textit{Plk1} to activate \textit{APC/C} from an OFF state, but only \textit{Cdk1} activity to maintain it. In addition, ongoing phosphorylation of the functional \textit{APC/C\textsuperscript{Cdc20}} complex is no longer required.
NodeNotes: genes are for anaphase promoting complex subunit 1,2 only
NodeMetaData}

NodeGate{
DiscreteLogic{
	pAPC *= (((CyclinB and Cdk1) and Plk1) or ((CyclinB and Cdk1) and pAPC)) or (pAPC and Cdc20)
DiscreteLogic}
NodeGate}

InLink{
InputNode: Plk1
LinkEffect: Activation
LinkType: Phosphorylation
LinkDescription: In addition to \textit{Cyclin B/Cdk1} phosphorylation, full activation of the \textit{APC/C}$^{Cdc20}$ complex also requires the kinase activity of \textit{Plk1} \cite{golanCyclinubiquitinLigaseActivity2002}.
LinkNotes: 
InLink} //Plk1

InLink{
InputNode: CyclinB
LinkEffect: Activation
LinkType: Phosphorylation
LinkDescription: \textit{CyclinB/Cdk1} activation triggers mitotic entry and promotes  \textit{APC/C}$^{Cdc20}$ activity via APC/C subunit  phosphorylation \cite{rudnerPhosphorylationCdc28Activates2000,qiaoAPCCCdh1Cell2010}.
LinkNotes: 
InLink} //CyclinB

InLink{
InputNode: Cdk1
LinkEffect: Activation
LinkType: Phosphorylation
LinkDescription: \textit{CyclinB/Cdk1} activation triggers mitotic entry and promotes  \textit{APC/C}$^{Cdc20}$ activity via APC/C subunit  phosphorylation \cite{rudnerPhosphorylationCdc28Activates2000,qiaoAPCCCdh1Cell2010}.
LinkNotes: 
InLink} //Cdk1

InLink{
InputNode: pAPC
LinkEffect: Activation
LinkType: Persistence
LinkDescription: Activated \textit{APC/C\textsuperscript{Cdc20}} initiates the Metaphase / Anaphase transition by degrading \textit{Cyclin B} and securin \cite{Clijsters:2013do}. Once active, \textit{APC/C\textsuperscript{Cdc20}} no longer requires sustained \textit{CyclinB/Cdk1} or \textit{Plk1} phosphorylation.
LinkNotes: 
InLink} //pAPC

InLink{
InputNode: Cdc20
LinkEffect: Activation
LinkType: Complex_Formation
LinkDescription: Once active, \textit{APC/C}$^{Cdc20}$ no longer requires sustained \textit{CyclinB/Cdk1} or  \textit{Plk1} phosphorylation.
LinkNotes: 
InLink} //Cdc20
Node} //pAPC

Node{
NodeMetaData{
NodeName: Cdc20
NodeGenes: 991, 107995, 64515
NodeType: Protein
NodeColor: #cc00cc
NodeCoordinate: 12625.780118738267, 6685.021131392899
NodeDescription: In our model, \textit{APC/C\textsuperscript{Cdc20}} complex formation is represented by the joint activity of \textit{Cdc20} and phosphorylated \textit{APC/C} (\textit{pAPC}). \textit{Cdc20} is thus ON in the presence of \textit{pAPC} when both \textit{Emi1} and \textit{Cdh1} are absent (\textit{APC/C\textsuperscript{Cdh1}} is represented by the \textit{Cdh1} node, see below). In addition, \textit{Cdc20} activity requires either the absence of \textit{Mad2} at unattached kinetochores, or the absence of \textit{Cdc20} phosphorylation by \textit{Cyclin B/Cdk1} or by \textit{Cyclin A/Cdk2} complexes to potentiate the interaction between \textit{Mad2} and \textit{Cdc20}, and \textit{pAPC} is ON (present and phosphorylated) \cite{dangiolellaSpindleCheckpointRequires2003}.
NodeNotes: 
NodeMetaData}

NodeGate{
DiscreteLogic{
	Cdc20 *= ((pAPC and (not Emi1)) and (not Cdh1)) and ((not Mad2) or ((not CyclinA) and (not (CyclinB and Cdk1))))
DiscreteLogic}
NodeGate}

InLink{
InputNode: Emi1
LinkEffect: Repression
LinkType: Inhibitory_Binding
LinkDescription: \textit{Emi1} binds \textit{Cdc20} and inhibits the ubiquitin ligase activity of \textit{APC/C}$^{Cdc20}$ \cite{reimannEmi1MitoticRegulator2001}.
LinkNotes: 
InLink} //Emi1

InLink{
InputNode: CyclinA
LinkEffect: Repression
LinkType: Phosphorylation
LinkDescription: \textit{Cyclin A/Cdk2} complexes phosphorylate \textit{Cdc20} and inactivate the \textit{APC/C}$^{Cdc20}$ complex during S and G2 \cite{heinInterphaseAPCCCdc202016}.
LinkNotes: 
InLink} //CyclinA

InLink{
InputNode: CyclinB
LinkEffect: Repression
LinkType: Phosphorylation
LinkDescription: \textit{Cyclin B} partners with \textit{Cdk1} to keep \textit{Cdc20} phosphorylated, increasing its interaction with \textit{Mad2} rather than \textit{APC/C} \cite{avramMitoticCheckpointProteins2014}.
LinkNotes: 
InLink} //CyclinB

InLink{
InputNode: Cdk1
LinkEffect: Repression
LinkType: Phosphorylation
LinkDescription: \textit{Cdk1}-phosphorylated \textit{Cdc20} interacts with \textit{Mad2} rather than \textit{APC/C}, resulting in a block on \textit{APC/C}$^{Cdc20}$ activation until completion of spindle assembly \cite{dangiolellaSpindleCheckpointRequires2003}.
LinkNotes: 
InLink} //Cdk1

InLink{
InputNode: pAPC
LinkEffect: Activation
LinkType: Complex_Formation
LinkDescription: \textit{Cdc20} becomes active in early mitosis by binding to \textit{APC/C}, an event that requires \textit{Cyclin B/Cdk1}-mediated phosphorylation of several core \textit{APC/C} subunits \cite{Manchado:2010j,thorntonPreciseDestructionEmerging2006}.
LinkNotes: 
InLink} //pAPC

InLink{
InputNode: Cdh1
LinkEffect: Repression
LinkType: Degradation
LinkDescription: \textit{APC/C}$^{Cdh1}$ complexes degrade \textit{Cdc20}, leading to a complete switch from \textit{APC/C}$^{Cdc20}$ to \textit{APC/C}$^{Cdh1}$  during mitotic exit \cite{Manchado:2010j, petersAnaphasePromotingComplex2006}.
LinkNotes: 
InLink} //Cdh1

InLink{
InputNode: Mad2
LinkEffect: Repression
LinkType: Inhibitory_Binding
LinkDescription: Eukaryotic cells do not separate their replicated genome until they pass the Spindle Assembly Checkpoint (SAC). Namely, all their chromosomes need to be are aligned with respect to the metaphase plane and the two copies of each chromosome need to be attached to opposite poles of the mitotic spindle \cite{qiaoAPCCCdh1Cell2010}. This physical alignment is monitored via \textit{Mad2}: kinetochores that remain unattached to microtubules catalyze the sequestration of \textit{Cdc20} and thus inhibit \textit{APC/C}$^{Cdc20}$ \cite{Reddy:2007df,Nezi:2009je}.
LinkNotes: 
InLink} //Mad2
Node} //Cdc20

Node{
NodeMetaData{
NodeName: Cdh1
NodeGenes: 51343, 56371, 314642
NodeType: Protein_Complex
NodeColor: #cc00cc
NodeCoordinate: 12493.726267758038, 6565.823957595339
NodeDescription: \textit{APC/C\textsuperscript{Cdh1}} activity requires the absence of Cyclin Dependent kinase phosphorylation by  \textit{Cyclin B/Cdk1}, or  \textit{Cyclin A/Cdk2} aided by further inhibition of  \textit{Cdh1} by  \textit{Emi1}, or ongoing  \textit{Cdk2} activation by  \textit{Cdc25A} in the absence of  \textit{Emi1}.
NodeNotes: human gene for Cdh1 is called FZR1, but the node represents the active APC -Cdh1 complex.
NodeMetaData}

NodeGate{
DiscreteLogic{
	Cdh1 *= (not (CyclinB and Cdk1)) and (not (CyclinA and (Emi1 or Cdc25A)))
DiscreteLogic}
NodeGate}

InLink{
InputNode: Emi1
LinkEffect: Repression
LinkType: Inhibitory_Binding
LinkDescription: \textit{Emi1} blocks \textit{APC/C\textsuperscript{Cdh1}} binding to its substrates \cite{reimannEmi1RegulatesAnaphasepromoting2001}, as well as its ability to add ubiquitin chains to them \cite{wangEmi1PreferentiallyInhibits2013}.
LinkNotes: 
InLink} //Emi1

InLink{
InputNode: Cdc25A
LinkEffect: Repression
LinkType: Indirect
LinkDescription: As we do not include a separate \textit{Cdk2} node in our model, strong \textit{Cyclin A/Cdk2} activity capable of overriding \textit{Cdh1} activity even in the presence of \textit{Emi1} requires ongoing dephosphorylation of \textit{Cdk2} by \textit{Cdc25A} \cite{hoffmannPhosphorylationActivationHuman1993}.
LinkNotes: 
InLink} //Cdc25A

InLink{
InputNode: CyclinA
LinkEffect: Repression
LinkType: Phosphorylation
LinkDescription: Active \textit{Cyclin A/Cdk1,2} complexes  phosphorylate  \textit{Cdh1} during S, G2 and early mitosis, impairing its interaction with \textit{APC/C} until late stages of mitosis when \textit{Cdk1/2} activity falls \cite{Manchado:2010j,Harper:2002ke}.
LinkNotes: 
InLink} //CyclinA

InLink{
InputNode: CyclinB
LinkEffect: Repression
LinkType: Phosphorylation
LinkDescription: \textit{Cyclin B/Cdk1} phosphorylates \textit{Cdh1} during mitosis, impairing its interaction with \textit{APC/C} \cite{Manchado:2010j,Harper:2002ke}.
LinkNotes: 
InLink} //CyclinB

InLink{
InputNode: Cdk1
LinkEffect: Repression
LinkType: Phosphorylation
LinkDescription: \textit{Cyclin B/Cdk1} phosphorylates \textit{Cdh1} during mitosis, impairing its interaction with \textit{APC/C}  \cite{Manchado:2010j,Harper:2002ke}.
LinkNotes: 
InLink} //Cdk1
Node} //Cdh1

Node{
NodeMetaData{
NodeName: Replication
NodeGenes: 
NodeType: Process
NodeColor: #f46600
NodeCoordinate: 13139.633824580364, 6376.031497305364
NodeDescription: The \textit{Replication} node represents ongoing DNA synthesis. This requires a non-apoptotic cell, licensed pre-replication complexes (\textit{Pre\_RC}). The start of DNA synthesis requires \textit{E2F1}-meditated transcription of the genes that help execute it, as well as the firing of the first round of replication origins by \textit{Cyclin E/Cdk2}. Once ongoing, replication is sustained by \textit{Cyclin A/Cdk2} and \textit{Cdc25A}, aided by \textit{E2F1} and terminated by completion of a full round of synthesis (\textit{4N\_DNA}).
NodeNotes: 
NodeMetaData}

NodeGate{
DiscreteLogic{
	Replication *= ((not CAD) and Pre_RC) and (((E2F1 and CyclinE) and Cdc25A) or (((Replication and CyclinA) and Cdc25A) and (E2F1 or (not f4N_DNA))))
DiscreteLogic}
NodeGate}

InLink{
InputNode: E2F1
LinkEffect: Activation
LinkType: Complex_Process
LinkDescription: In addition to \textit{E2F1} target genes directly included in our model, \textit{E2F1} transcribes an array of critical S-phase genes responsible for carrying out DNA synthesis (e.g, \textit{POLA1}, \textit{POLA2}, \textit{MCM3}, \textit{MCM5}, \textit{MCM6}, \textit{PCNA}, \textit{TOP2A}, \textit{RFC2}, \textit{TK1}) \cite{renE2FIntegratesCell2002,camEmergingRolesE2F2003}.
LinkNotes: 
InLink} //E2F1

InLink{
InputNode: CyclinE
LinkEffect: Activation
LinkType: Complex_Process
LinkDescription: DNA replication is initiated by fully active \textit{Cyclin E/Cdk2} \cite{coverleyDistinctRolesCyclins2002}.
LinkNotes: 
InLink} //CyclinE

InLink{
InputNode: Pre_RC
LinkEffect: Activation
LinkType: Complex_Process
LinkDescription: Ongoing DNA replication requires licensed replication origins, which fire throughout DNA synthesis \cite{Fragkos:2015cw}.
LinkNotes: 
InLink} //Pre_RC

InLink{
InputNode: Cdc25A
LinkEffect: Activation
LinkType: Complex_Process
LinkDescription: Active \textit{Cdc25A} is required for onset as well as progression through S-phase \cite{mailandRapidDestructionHuman2000,Donzelli:2003ef}.
LinkNotes: 
InLink} //Cdc25A

InLink{
InputNode: CyclinA
LinkEffect: Activation
LinkType: Complex_Process
LinkDescription: \textit{Cyclin A/Cdk1} complexes regulate the origin firing program in mammalian cells and are required for the completion of DNA replication \cite{Donzelli:2003ef,Katsuno:2009di}.
LinkNotes: 
InLink} //CyclinA

InLink{
InputNode: Replication
LinkEffect: Activation
LinkType: Persistence
LinkDescription: Once ongoing, DNA synthesis continues in the presence of active \textit{Cyclin A/Cdk2}, only ending when DNA content is doubled.
LinkNotes: 
InLink} //Replication

InLink{
InputNode: f4N_DNA
LinkEffect: Repression
LinkType: Complex_Process
LinkDescription: Complete duplication of a cell’s DNA, represented in our model by \textit{f4N\_DNA} = ON, marks the end of active \textit{Replication}.
LinkNotes: 
InLink} //f4N_DNA

InLink{
InputNode: CAD
LinkEffect: Repression
LinkType: Complex_Process
LinkDescription: Caspase-activated DNase (\textit{CAD}) destroys DNA, preventing ongoing replication.
LinkNotes: 
InLink} //CAD
Node} //Replication

Node{
NodeMetaData{
NodeName: ATR
NodeGenes: 
NodeType: Kinase
NodeColor: #f46600
NodeCoordinate: 13057.24920256931, 6417.423249778463
NodeDescription: \textit{ATR} accumulates at replication forks during unperturbed DNA synthesis \cite{Petermann:2006fj}.
NodeNotes: 
NodeMetaData}

NodeGate{
DiscreteLogic{
	ATR *= Replication
DiscreteLogic}
NodeGate}

InLink{
InputNode: Replication
LinkEffect: Activation
LinkType: Localization
LinkDescription: \textit{ATR} accumulates at replication forks during unperturbed DNA synthesis \cite{Petermann:2006fj}.
LinkNotes: 
InLink} //Replication
Node} //ATR

Node{
NodeMetaData{
NodeName: CHK1
NodeGenes: 
NodeType: Kinase
NodeColor: #f46600
NodeCoordinate: 12985.27203040612, 6441.208947912237
NodeDescription: \textit{ATR} kinase activates \textit{CHK1} at replication forks, which not only blocks premature mitosis but also regulates the rate of origin firing by keeping \textit{Cdc25} protein levels from increasing above their physiological range \cite{Petermann:2006fj}.
NodeNotes: 
NodeMetaData}

NodeGate{
DiscreteLogic{
	CHK1 *= ATR
DiscreteLogic}
NodeGate}

InLink{
InputNode: ATR
LinkEffect: Activation
LinkType: Phosphorylation
LinkDescription: \textit{ATR} kinase activates \textit{CHK1} at replication forks (by phosphorylation of serines 317 and 345), which not only blocks premature mitosis but also regulates the rate of origin firing by keeping \textit{Cdc25} protein levels from increasing above their physiological range \cite{Petermann:2006fj}.
LinkNotes: 
InLink} //ATR
Node} //CHK1

Node{
NodeMetaData{
NodeName: f4N_DNA
NodeGenes: 
NodeType: Macro_Structure
NodeColor: #f46600
NodeCoordinate: 13192.918407684616, 6455.3518158230545
NodeDescription: 4N DNA content in our model is reached via the completion of \textit{Replication} (via the firing of the last round of replication origins by \textit{Cyclin A/Cdk} complexes) and maintained in non-apoptotic cells the absence of a contractile ring driving cytokinesis.
NodeNotes: 
NodeMetaData}

NodeGate{
DiscreteLogic{
	f4N_DNA *= (not CAD) and ((Replication and ((Pre_RC and CyclinA) or f4N_DNA)) or (f4N_DNA and (not Cytokinesis)))
DiscreteLogic}
NodeGate}

InLink{
InputNode: Pre_RC
LinkEffect: Activation
LinkType: Complex_Process
LinkDescription: \textit{Replication} can only complete DNA synthesis and produce double DNA content if the availability of licensed replication origins is not blocked \cite{Fragkos:2015cw}.
LinkNotes: 
InLink} //Pre_RC

InLink{
InputNode: CyclinA
LinkEffect: Activation
LinkType: Complex_Process
LinkDescription: \textit{Cyclin A/Cdk1} complexes regulate the origin firing program in mammalian cells and are required for the completion of DNA replication \cite{coverleyDistinctRolesCyclins2002,Katsuno:2009di}.
LinkNotes: 
InLink} //CyclinA

InLink{
InputNode: Replication
LinkEffect: Activation
LinkType: Complex_Process
LinkDescription: DNA content is doubled by the process of \textit{Replication}.
LinkNotes: 
InLink} //Replication

InLink{
InputNode: f4N_DNA
LinkEffect: Repression
LinkType: Persistence
LinkDescription: Once achieved, a cell’s 4N DNA content is sustained up to the point of cytokinesis.
LinkNotes: 
InLink} //f4N_DNA

InLink{
InputNode: Cytokinesis
LinkEffect: Repression
LinkType: Complex_Process
LinkDescription: The process of cytokinesis separates the replicated sister chromatids and resets the DNA content of each daughter cell to a diploid 2N.
LinkNotes: 
InLink} //Cytokinesis

InLink{
InputNode: CAD
LinkEffect: Repression
LinkType: Degradation
LinkDescription: Caspase-activated DNase (\textit{CAD}) destroys DNA, preventing maintenance of a double DNA content.
LinkNotes: 
InLink} //CAD
Node} //f4N_DNA

Node{
NodeMetaData{
NodeName: Mad2
NodeGenes: 4085, 56150, 297176
NodeType: Protein
NodeColor: #f46600
NodeCoordinate: 12988.931368580546, 6558.178443717052
NodeDescription: Our model represents the SAC via the \textit{Mad2} kinetochore-binding protein. \textit{Mad2} is active as long as the cell has at least one unattached kinetochore and it is responsible for keeping \textit{Cdc20} sequestered from \textit{APC/C}. By keeping \textit{APC} at bay until the spindle is complete, \textit{Mad2} is required for the proper timing of anaphase \cite{Nezi:2009je}.
NodeNotes: 
NodeMetaData}

NodeGate{
DiscreteLogic{
	Mad2 *= U_Kinetochores and (not A_Kinetochores)
DiscreteLogic}
NodeGate}

InLink{
InputNode: U_Kinetochores
LinkEffect: Activation
LinkType: Complex_Formation
LinkDescription: The \textit{Mad2} SAC protein is active and potent in the presence of even a single unattached kinetochore \cite{Nezi:2009je}.
LinkNotes: 
InLink} //U_Kinetochores

InLink{
InputNode: A_Kinetochores
LinkEffect: Repression
LinkType: Complex_Process
LinkDescription: \textit{Mad2} is inhibited by SAC passage, marked by the completion of the spindle and proper attachment of all kinetochore \cite{Nezi:2009je}.
LinkNotes: 
InLink} //A_Kinetochores
Node} //Mad2

Node{
NodeMetaData{
NodeName: U_Kinetochores
NodeGenes: 
NodeType: Macro_Structure
NodeColor: #f46600
NodeCoordinate: 13031.78851143769, 6501.208947912237
NodeDescription: The \textit{U\_Kinetochores} node in our model is on from the moment the nuclear envelope is dissolved in prometaphase and the mitotic spindle starts to form, until all kinetochores are properly attached. In addition to the presence of unattached kinetochores, \textit{U\_Kinetochores} = ON requires attached sister chromatics, the absence of \textit{APC/C\textsuperscript{Cdh1}} activity. It is turned on my \textit{Cyclin B/Cdk1} and remains on until the spindle is complete (or it is destroyed by \textit{APC/C\textsuperscript{Cdh1}}).
NodeNotes: 
NodeMetaData}

NodeGate{
DiscreteLogic{
	U_Kinetochores *= ((f4N_DNA and (not Cdh1)) and (not A_Kinetochores)) and ((CyclinB and Cdk1) or U_Kinetochores)
DiscreteLogic}
NodeGate}

InLink{
InputNode: CyclinB
LinkEffect: Activation
LinkType: Complex_Process
LinkDescription: The start of mitotic spindle assembly is initiated by active \textit{Cyclin B/Cdk1} \cite{sanchezNewInsightsCyclins2005}.
LinkNotes: 
InLink} //CyclinB

InLink{
InputNode: Cdk1
LinkEffect: Activation
LinkType: Complex_Process
LinkDescription: The start of mitotic spindle assembly is initiated by active \textit{Cyclin B/Cdk1} \cite{sanchezNewInsightsCyclins2005}.
LinkNotes: 
InLink} //Cdk1

InLink{
InputNode: Cdh1
LinkEffect: Repression
LinkType: Complex_Process
LinkDescription: Premature activation of \textit{APC/C\textsuperscript{Cdh1}} destroys the incomplete spindle by triggering premature, aberrant anaphase. This occurs due to premature degradation of \textit{APC/C} targets including \textit{Securin} (responsible for keeping sister chromatids attached \cite{uhlmannSisterchromatidSeparationAnaphase1999}), \textit{Cyclin B}, \textit{Cdc20}, and Aurora kinase A (\textit{AURKA}) \cite{listovskySequestrationCDH1MAD2L22013}.
LinkNotes: 
InLink} //Cdh1

InLink{
InputNode: f4N_DNA
LinkEffect: Activation
LinkType: Complex_Process
LinkDescription: Metaphase requires replicated sister chromatids (\textit{f4N\_DNA}), held together by their kinetochores, face in opposing directions and can be attached to opposite poles of the mitotic spindle.
LinkNotes: 
InLink} //f4N_DNA

InLink{
InputNode: U_Kinetochores
LinkEffect: Activation
LinkType: Persistence
LinkDescription: Once metaphase starts, the mitotic spindle remains incomplete as long as some of the kinetochores remain unattached.
LinkNotes: 
InLink} //U_Kinetochores

InLink{
InputNode: A_Kinetochores
LinkEffect: Repression
LinkType: Complex_Process
LinkDescription: In our model, the transition from unattached to all attached kinetochores (\textit{U\_Kinetochores} $\rightarrow$ \textit{A\_Kinetochores}) marks the completion of the mitotic spindle and Spindle Assembly Checkpoint (SAC) passage.
LinkNotes: 
InLink} //A_Kinetochores
Node} //U_Kinetochores

Node{
NodeMetaData{
NodeName: A_Kinetochores
NodeGenes: 
NodeType: Macro_Structure
NodeColor: #f46600
NodeCoordinate: 13045.876992015397, 6615.147939521867
NodeDescription: The completed spindle, represented by the \textit{A\_Kinetochores} node, requires replicated and attached sister chromatids (\textit{f4N\_DNA}) and the absence of \textit{APC/C} activity. It turns on when the process of spindle assembly (\textit{U\_Kinetochores}) is completed by active \textit{Src}, active \textit{Plk1} localized to unattached kinetochores in the presence of ongoing \textit{Cyclin B/Cdk1} activity, and it remains on until anaphase (\textit{APC/C} activation).
NodeNotes: 
NodeMetaData}

NodeGate{
DiscreteLogic{
	A_Kinetochores *= ((f4N_DNA and (not Cdh1)) and (not (pAPC and Cdc20))) and (A_Kinetochores or ((((U_Kinetochores and Src) and Plk1) and CyclinB) and Cdk1))
DiscreteLogic}
NodeGate}

InLink{
InputNode: Src
LinkEffect: Activation
LinkType: Complex_Process
LinkDescription: \textit{Src} promotes correct spindle orientation \cite{nakayamaCSrcNotFyn2012}. Moreover, absence of \textit{c-Src} leads to severely reduced astral microtubules \cite{luMolecularPathwaysRegulating2013}. Finally, \textit{Src}-mediated phosphorylation of the \textit{Eg5} motor domain is required for the formation of a bipolar spindle and correct chromosome segregation \cite{bickelSrcFamilyKinase2017}.
LinkNotes: 
InLink} //Src

InLink{
InputNode: Plk1
LinkEffect: Activation
LinkType: Complex_Process
LinkDescription: \textit{Plk1} activity at unattached kinetochores is required for promoting their attachment \cite{petronczkiPoloRisefromMitotic2008}. In its absence, kinetochores remain unattached and cells eventually undergo mitotic catastrophe and apoptosis \cite{Schmit:2009ki}.
LinkNotes: 
InLink} //Plk1

InLink{
InputNode: CyclinB
LinkEffect: Activation
LinkType: Complex_Process
LinkDescription: Ongoing \textit{Cyclin B/Cdk1} at unattached kinetochores is necessary to keep \textit{Plk1} active and allow the completion of mitosis \cite{vecchioneFez1Lzts1Absence2007}.
LinkNotes: 
InLink} //CyclinB

InLink{
InputNode: Cdk1
LinkEffect: Activation
LinkType: Complex_Process
LinkDescription: Ongoing \textit{Cyclin B/Cdk1} at unattached kinetochores is necessary to keep \textit{Plk1} active and allow the completion of mitosis \cite{vecchioneFez1Lzts1Absence2007}.
LinkNotes: 
InLink} //Cdk1

InLink{
InputNode: pAPC
LinkEffect: Repression
LinkType: Degradation
LinkDescription: During normal mitosis, the completed spindle is pulled apart in response to \textit{APC/C\textsuperscript{Cdc20}}-mediated degradation of \textit{Securin}, which normally blocks \textit{Separate} from severing the \textit{Cohesin} rings keeping sister chromatids attached \cite{uhlmannSisterchromatidSeparationAnaphase1999}.
LinkNotes: 
InLink} //pAPC

InLink{
InputNode: Cdc20
LinkEffect: Repression
LinkType: Degradation
LinkDescription: During normal mitosis, the completed spindle is pulled apart in response to \textit{APC/C\textsuperscript{Cdc20}}-mediated degradation of \textit{Securin}, which normally blocks \textit{Separate} from severing the \textit{Cohesin} rings keeping sister chromatids attached \cite{uhlmannSisterchromatidSeparationAnaphase1999}.
LinkNotes: 
InLink} //Cdc20

InLink{
InputNode: Cdh1
LinkEffect: Repression
LinkType: Degradation
LinkDescription: \textit{APC/C\textsuperscript{Cdh1}} destroys the spindle by triggering anaphase via the degradation of \textit{APC/C} targets, including \textit{Securin} \cite{listovskySequestrationCDH1MAD2L22013}.
LinkNotes: 
InLink} //Cdh1

InLink{
InputNode: f4N_DNA
LinkEffect: Activation
LinkType: Complex_Process
LinkDescription: Completion of the mitotic spindle requires replicated and attached sister chromatids (\textit{f4N\_DNA}).
LinkNotes: 
InLink} //f4N_DNA

InLink{
InputNode: U_Kinetochores
LinkEffect: Activation
LinkType: Complex_Process
LinkDescription: The mitotic spindle is assembled gradually, as the number of unattached kinetochores gradually decreased by the formation of microtubule attachments.
LinkNotes: 
InLink} //U_Kinetochores

InLink{
InputNode: A_Kinetochores
LinkEffect: Activation
LinkType: Persistence
LinkDescription: Once assembled, separation of the mitotic spindle requires \textit{APC/C} activity to promote the destruction of sister chromatid cohesion  \cite{uhlmannSisterchromatidSeparationAnaphase1999}.
LinkNotes: 
InLink} //A_Kinetochores
Node} //A_Kinetochores

Node{
NodeMetaData{
NodeName: Plk1_H
NodeGenes: 
NodeType: Kinase
NodeColor: #f46600
NodeCoordinate: 13139.633824580365, 6534.816905052963
NodeDescription: The ON state of \textit{Plk1\_H} encodes the short-lived memory of a sufficiently large active \textit{Plk1} pool to temporarily survive \textit{Plk1} destruction by \textit{APC/C\textsuperscript{Cdh1}} \cite{Lindon:2004kl}, recruit \textit{Ect2} to the central spindle, and thus aid the completion of cytokinesis \cite{petronczkiPololikeKinaseTriggers2007}. Thus, \textit{Plk1\_H} requires ongoing \textit{Plk1} activation and transcription by \textit{FoxM1}, and either induction by \textit{FoxO3} or \textit{FoxO1}, or prior accumulation.
NodeNotes: 
NodeMetaData}

NodeGate{
DiscreteLogic{
	Plk1_H *= (Plk1 and FoxM1) and ((Plk1_H or FoxO3) or FoxO1)
DiscreteLogic}
NodeGate}

InLink{
InputNode: FoxO3
LinkEffect: Activation
LinkType: Transcription
LinkDescription: \textit{Plk1} is a direct transcriptional target of \textit{FoxO3}, but \textit{Plk1} appears to be sufficiently induced in the absence of \textit{FoxO} preteens to aid its G2/M and mitotic functions. In contrast, accumulation if a large enough \textit{Plk1} pool to briefly outlast \textit{APC/C\textsuperscript{Cdh1}} activation (modeled by the \textit{Plk1\_H} node), requires \textit{FoxO} activity in G2 \cite{alvarezForkheadTranscriptionFactors2001}.
LinkNotes: 
InLink} //FoxO3

InLink{
InputNode: FoxO1
LinkEffect: Activation
LinkType: Transcription
LinkDescription: In addition to \textit{FoxO3}, \textit{FoxO1} also binds the \textit{Plk1} promoter, potentially aiding its accumulation during G2 \cite{Yuan:2008fu}.
LinkNotes: 
InLink} //FoxO1

InLink{
InputNode: FoxM1
LinkEffect: Activation
LinkType: Transcription
LinkDescription: \textit{Plk1} is a direct transcriptional target of \textit{FoxM1}; loss of \textit{FoxM1} severely reduces \textit{Plk1} protein levels \cite{laoukiliFoxM1RequiredExecution2005,fuPlk1dependentPhosphorylationFoxM12008}.
LinkNotes: 
InLink} //FoxM1

InLink{
InputNode: Plk1
LinkEffect: Activation
LinkType: Persistence
LinkDescription: Active mitotic \textit{Plk1} is a prerequisite for the accumulation of the larger active \textit{Plk1} pool denoted by \textit{Plk1\_H}.
LinkNotes: 
InLink} //Plk1

InLink{
InputNode: Plk1_H
LinkEffect: Activation
LinkType: Persistence
LinkDescription: Once accumulated, we assume that the \textit{Plk1\_H} pool of active \textit{Plk1} remains stable in the absence of \textit{FoxO}-mediated transcription. This is supported by negative feedback regulation of \textit{FoxO} proteins by \textit{Plk1} \cite{Bucur:2014ix}, indicating that ongoing high FoxO activity is likely not required for the maintenance of \textit{Plk1\_H}.
LinkNotes: 
InLink} //Plk1_H
Node} //Plk1_H

Node{
NodeMetaData{
NodeName: Ect2
NodeGenes: 
NodeType: GEF
NodeColor: #f46600
NodeCoordinate: 13153.019849158254, 6615.147939521867
NodeDescription: \textit{Ect2} activaiton at the spindle midzone represents the step of cytokinesis in our model. Thus, \textit{Ect2} requires \textit{f4N\_DNA}, high \textit{Plk1} activity, as well as \textit{Cdh1} for the assembly of a normal spindle midzone. Finally, \textit{Ect2} cannot be recruited to the mid zone before anaphase is completed.
NodeNotes: 
NodeMetaData}

NodeGate{
DiscreteLogic{
	Ect2 *= (((f4N_DNA and Plk1_H) and Cdh1) and (not U_Kinetochores)) and (not A_Kinetochores)
DiscreteLogic}
NodeGate}

InLink{
InputNode: Cdh1
LinkEffect: Activation
LinkType: Indirect
LinkDescription: \textit{APC/C\textsuperscript{Cdh1}}-mediated destruction of Aurora kinase is required for the assembly of a robust spindle midzone at anaphase and for the normal timing of cytokinesis \cite{floydAPCCdh1Targets2008}.
LinkNotes: 
InLink} //Cdh1

InLink{
InputNode: f4N_DNA
LinkEffect: Activation
LinkType: Indirect
LinkDescription: Formation of a spindle midzone, where \textit{Ect2} accumulates in preparation of cytokinesis requires recently separated sister chromatids (4N DNA content).
LinkNotes: 
InLink} //f4N_DNA

InLink{
InputNode: U_Kinetochores
LinkEffect: Repression
LinkType: Complex_Process
LinkDescription: Formation of a spindle midzone requires the separation of sister chromatids; thus it cannot occur before anaphase.
LinkNotes: 
InLink} //U_Kinetochores

InLink{
InputNode: A_Kinetochores
LinkEffect: Repression
LinkType: Complex_Process
LinkDescription: Formation of a spindle midzone requires the separation of sister chromatids; thus it cannot occur before anaphase.
LinkNotes: 
InLink} //A_Kinetochores

InLink{
InputNode: Plk1_H
LinkEffect: Activation
LinkType: Indirect
LinkDescription: \textit{Plk1} activity in telophase (\textit{Plk1\_H}) is required for the recruitment of \textit{Ect2} to the central spindle \cite{Lindon:2004kl,wolfePololikeKinaseDirects2009}.
LinkNotes: 
InLink} //Plk1_H
Node} //Ect2

Node{
NodeMetaData{
NodeName: Cytokinesis
NodeGenes: 
NodeType: Process
NodeColor: #f46600
NodeCoordinate: 13175.775550541759, 6682.779463448636
NodeDescription: In contrast to our previous model in \cite{sizekBooleanModelGrowth2019} where \textit{Ect2} recruitment to the central spindle marked the start of cytokinesis, in \cite{gubermanBooleanModelAnchorage2020} we introduced a separate \textit{Cytokinesis} node to mark cytokinesis and the subsequent resetting of daughter cell DNA content to 2N by a separate node. In addition to \textit{Ect2} recruitment, completion of cytokinesis also requires ECM attachments able to activate \textit{FAK} and \textit{Src} kinases.
NodeNotes: 
NodeMetaData}

NodeGate{
DiscreteLogic{
	Cytokinesis *= (Ect2 and FAK) and Src
DiscreteLogic}
NodeGate}

InLink{
InputNode: Ect2
LinkEffect: Activation
LinkType: Localization
LinkDescription: {At the start of cytokinesis, the \textit{Ect2} \textit{RhoGEF} is recruited to the central spindle \cite{petronczkiPololikeKinaseTriggers2007}. \textit{Ect2} aids the accumulation of GTP-bound \textit{RhoA} \cite{burkardChemicalGeneticsReveals2007,petronczkiPololikeKinaseTriggers2007} and the formation of the contractile ring.}
LinkNotes: 
InLink} //Ect2

InLink{
InputNode: FAK
LinkEffect: Activation
LinkType: Complex_Process
LinkDescription: {Integrin-activated \textit{FAK} and \textit{Src} control cytokinetic abscission by decelerating \textit{PLK1} degradation at aiding \textit{CEP55} in recruiting abscission process proteins to the midbody \cite{mitraIntegrinregulatedFAKSrcSignaling2006,kasaharaSrcSignalingRegulates2007}.} 
LinkNotes: 
InLink} //FAK

InLink{
InputNode: Src
LinkEffect: Activation
LinkType: Complex_Process
LinkDescription: {Integrin-activated \textit{FAK} and \textit{Src} control cytokinetic abscission by decelerating \textit{PLK1} degradation at aiding \textit{CEP55} in recruiting abscission process proteins to the midbody \cite{mitraIntegrinregulatedFAKSrcSignaling2006,kasaharaSrcSignalingRegulates2007}.}
LinkNotes: 
InLink} //Src

Node} //Cytokinesis

Node{
NodeMetaData{
NodeName: Trail
NodeGenes: 
NodeType: Environment
NodeColor: gainsboro
NodeCoordinate: 13080.222835955343, 5488.043749527693
NodeDescription: The \textit{Trail} node represents environmental availability of the \textit{Trail} protein outside the cell. 
NodeNotes: 
NodeMetaData}

NodeGate{
DiscreteLogic{
	Trail *= Trail
DiscreteLogic}
NodeGate}

InLink{
InputNode: Trail
LinkEffect: Activation
LinkType: Enforced_Env
LinkDescription: The \textit{Trail} input node remains on/off if set ON/OFF in the absence of \textit{in silico} perturbation.
LinkNotes: 
InLink} //Trail
Node} //Trail

Node{
NodeMetaData{
NodeName: DR4_5
NodeGenes: 
NodeType: Receptor
NodeColor: firebrick
NodeCoordinate: 13080.222835955343, 5624.708971089504
NodeDescription: The \textit{DR4} and  \textit{DR5} death receptors, represented by the  \textit{DR4\_5} node, are activated by extracellular  \textit{Trail} \cite{Guicciardi:2009km}.
NodeNotes: 
NodeMetaData}

NodeGate{
DiscreteLogic{
	DR4_5 *= Trail
DiscreteLogic}
NodeGate}

InLink{
InputNode: Trail
LinkEffect: Activation
LinkType: Ligand_Binding
LinkDescription: \textit{DR4} and \textit{DR5} death receptors are activated by extracellular  \textit{Trail} \cite{Guicciardi:2009km}.
LinkNotes: 
InLink} //Trail
Node} //DR4_5

Node{
NodeMetaData{
NodeName: Casp8
NodeGenes: 
NodeType: Protease
NodeColor: firebrick
NodeCoordinate: 13080.222835955345, 5672.791940057277
NodeDescription: \textit{Pro-Caspase 8} may be cleaved independently by \textit{DISC} (not directly reprsented; an adaptor protein for \textit{DR4\_5}) or \textit{Caspase 3}.
NodeNotes: 
NodeMetaData}

NodeGate{
DiscreteLogic{
	Casp8 *= DR4_5 or Casp3
DiscreteLogic}
NodeGate}

InLink{
InputNode: DR4_5
LinkEffect: Activation
LinkType: Complex_Formation
LinkDescription: \textit{Trail}-bound (active) \textit{DR4} and \textit{DR5} receptors trigger the assembly of the pro-apoptotic death-inducing signaling complex (\textit{DISC}), which binds a cluster of \textit{pro-Caspase 8} proteins and initiates their cleavage into active \textit{Caspase 8} \cite{pennarunPlayingDISCTurning2010}.
LinkNotes: 
InLink} //DR4_5

InLink{
InputNode: Casp3
LinkEffect: Activation
LinkType: Indirect
LinkDescription: \textit{Caspase 3} indirectly activates \textit{Caspase 8} by cleaving \textit{Caspase 6} \cite{sleeOrderingCytochromeCinitiated1999}, which, in turn, cleaves \textit{Caspase 8} \cite{cowlingCaspase6DirectActivator2002}.
LinkNotes: 
InLink} //Casp3
Node} //Casp8

Node{
NodeMetaData{
NodeName: Casp2
NodeGenes: 
NodeType: Protease
NodeColor: firebrick
NodeCoordinate: 13013.118825954703, 5903.5918250699715
NodeDescription: \textit{Pro-caspase 2} is cleaved and activated by \textit{Caspase 3}, or by failed cytokinesis marked by the presence of unattached kinetochores, an active SAC, and the absence of active \textit{Cyclin B/Cdk1} complexes to phosphorylate and inhibit \textit{Caspase 2}.
NodeNotes: 
NodeMetaData}

NodeGate{
DiscreteLogic{
	Casp2 *= Casp3 or ((U_Kinetochores and Mad2) and (not (CyclinB and Cdk1)))
DiscreteLogic}
NodeGate}

InLink{
InputNode: CyclinB
LinkEffect: Repression
LinkType: Phosphorylation
LinkDescription: \textit{Cyclin B1/Cdk1} phosphorylate \textit{caspase-2} at Ser 340, preventing its activation \cite{Andersen:2009gm}.
LinkNotes: 
InLink} //CyclinB

InLink{
InputNode: Cdk1
LinkEffect: Repression
LinkType: Phosphorylation
LinkDescription: \textit{Cyclin B1/Cdk1} phosphorylate \textit{caspase-2} at Ser 340, preventing its activation \cite{Andersen:2009gm}.
LinkNotes: 
InLink} //Cdk1

InLink{
InputNode: Mad2
LinkEffect: Activation
LinkType: Indirect
LinkDescription: A functional spindle assembly checkpoint is required for mitotic cell death upon prolonged mitotic arrest \cite{vogelMitoticSpindleCheckpoint2005} or spindle damage \cite{masudaAssociationMitoticSpindle2003}.
LinkNotes: 
InLink} //Mad2

InLink{
InputNode: U_Kinetochores
LinkEffect: Activation
LinkType: Indirect
LinkDescription: Although the precise molecular mechanism by which \textit{Caspase 2} is activated during prolonged or stalled mitosis is unclear, its activation platform, the \textit{PIDDosome}, has been localized to unattached kinetochores \cite{shahMitosissensingCaspaseActivation2016}. Even though a checkpoint protein keeps the \textit{PIDDosome} unresponsive to DNA damage signals, the loss of protective \textit{Cyclin B/Cdk1} phosphorylation only leads to \textit{Caspase 2} activation in the presence of a partially assembled mitotic spindle, and requires active SAC.
LinkNotes: 
InLink} //U_Kinetochores

InLink{
InputNode: Casp3
LinkEffect: Activation
LinkType: Proteolysis
LinkDescription: \textit{Caspase 2} is a target of  \textit{Caspase 3}, as its inhibition severely limits  \textit{Caspase 2} cleavage during apoptosis \cite{liActivationCaspase2Apoptosis1997,sleeExecutionerCaspase3Perform2001}.
LinkNotes: 
InLink} //Casp3
Node} //Casp2

Node{
NodeMetaData{
NodeName: MCL_1
NodeGenes: 
NodeType: Protein
NodeColor: firebrick
NodeCoordinate: 12957.015521466772, 5843.5918250699715
NodeDescription: \textit{Caspase 3} or \textit{2}-mediated destruction of \textit{MCL-1} must be absent for \textit{MCL-1} to be ON. Avoiding degradation via textit{GSK3} requires the \textit{GSK3}-weakenjng presence of basal \textit{AKT} activity (\textit{AKT\_B})  \cite{Maurer:2006bo} and either \textit{ERK}-mediated stabilization, or the absence of its repressor \textit{E2F1}. Finally, during mitotic arrest (\textit{U\_Kinetochores}), \textit{MCL-1} is deactivated by \textit{Cyclin B/Cdk1} phosphorylation, which shields it from the \textit{PPA2}-mediated dephosphorylation of its degradation-targeting sites \cite{wertzSensitivityAntitubulinChemotherapeutics2011}.
NodeNotes: 
NodeMetaData}

NodeGate{
DiscreteLogic{
	MCL_1 *= (((not Casp3) and (not Casp2)) and ((not GSK3) or (AKT_B and (ERK or (not E2F1))))) and (not ((Cdk1 and CyclinB) and U_Kinetochores))
DiscreteLogic}
NodeGate}

InLink{
InputNode: ERK
LinkEffect: Activation
LinkType: Phosphorylation
LinkDescription: \textit{ERK} phosphorylates \textit{MCL-1}, promoting its interaction with \textit{Pin1}, which stabilizes it \cite{dingDownregulationMyeloidCell2008,townsendExpressionAntiapoptoticMCL11998}.
LinkNotes: 
InLink} //ERK

InLink{
InputNode: AKT_B
LinkEffect: Activation
LinkType: Indirect
LinkDescription: In order to account for the loss of \textit{MCL-1} in the complete absence of growth factors versus its presence in low growth factor environments, we required basal \textit{AKT} to modulate the strength of \textit{GSK3} inhibition \cite{Maurer:2006bo}.
LinkNotes: 
InLink} //AKT_B

InLink{
InputNode: GSK3
LinkEffect: Repression
LinkType: Phosphorylation
LinkDescription: \textit{MCL-1} is phosphorylated by \textit{GSK3}, leading to ubiquitinylation and degradation of Phosphorylation \cite{Maurer:2006bo}.
LinkNotes: 
InLink} //GSK3

InLink{
InputNode: E2F1
LinkEffect: Repression
LinkType: Transcription
LinkDescription: \textit{E2F1} is a direct transcriptional repressor of \textit{MCL-1} \cite{Croxton:2002dl}.
LinkNotes: 
InLink} //E2F1

InLink{
InputNode: CyclinB
LinkEffect: Repression
LinkType: Phosphorylation
LinkDescription: In cells arrested in mitosis, phosphorylation by \textit{Cyclin B/Cdk1} on T92 initiates \textit{MCL-1} degradation \cite{harleyPhosphorylationMcl1CDK1cyclin2010}.
LinkNotes: 
InLink} //CyclinB

InLink{
InputNode: Cdk1
LinkEffect: Repression
LinkType: Phosphorylation
LinkDescription: Phosphorylation by \textit{Cyclin B/Cdk1} in cells arrested in mitosis initiates \textit{MCL-1} degradation \cite{harleyPhosphorylationMcl1CDK1cyclin2010}.
LinkNotes: 
InLink} //Cdk1

InLink{
InputNode: U_Kinetochores
LinkEffect: Repression
LinkType: Indirect
LinkDescription: During prolonged mitotic arrest (\textit{U\_kinetochores}), \textit{MCL-1} levels drop steadily due to phosphorylation by \textit{JNK}, \textit{p38} and/or \textit{CKII} and its subsequent degradation by the E3 ubiquitin ligase \textit{SCF} (\textit{FBW7}) \cite{wertzSensitivityAntitubulinChemotherapeutics2011}.
LinkNotes: 
InLink} //U_Kinetochores

InLink{
InputNode: Casp2
LinkEffect: Repression
LinkType: Proteolysis
LinkDescription: \textit{Caspase 2} activation destabilizes the \textit{MCL-1} protein \cite{linGlycogenSynthaseKinase3v2016}.
LinkNotes: 
InLink} //Casp2

InLink{
InputNode: Casp3
LinkEffect: Repression
LinkType: Proteolysis
LinkDescription: \textit{Caspase 3} cleaves and deactivated \textit{MCL-1} \cite{sungProteasomeInhibitorMG1322012}.
LinkNotes: 
InLink} //Casp3
Node} //MCL_1

Node{
NodeMetaData{
NodeName: BCLXL
NodeGenes: 
NodeType: Protein
NodeColor: firebrick
NodeCoordinate: 12943.502553119028, 5751.643199965409
NodeDescription: \textit{Bcl-x\textsubscript{L}} activity requires the absence of \textit{Caspase 3}. In addition, \textit{BAD} can block \textit{Bcl-x\textsubscript{L}}, as it preferentially binds to it rather than \textit{BCL2} (meaning in the absence of the latter \textit{Bcl-x\textsubscript{L}} is more likely to be sequestered by basal levels of \textit{BAD}) \cite{yangBadHeterodimericPartner1995}. {\color{PineGreen} Similarly, \textit{TFG}$\beta$ can also repress \textit{Bcl-x\textsubscript{L}} \cite{spenderTGFbetaInducesApoptosis2009}.} Lastly, mitotic \textit{Bcl-x\textsubscript{L}} can be inhibited by \textit{Cdk1} activity if either \textit{BCL2}, \textit{MCL-1}, or \textit{Plk1} are OFF. In the absence of \textit{Plk1}, loss of either \textit{BCL2} or \textit{MCL-1} can result in \textit{Bcl-x\textsubscript{L}} inhibition (even without \textit{Cdk1} phosphorylation), as we assume its targets are no longer competitively bound by its family members. {\color{NavyBlue} Gate in model with no TGF$\beta$ signaling: \textbf{BCLXL *= ((not Casp3) and (BCL2 and (not BAD))) and (((not U\_Kinetochores) or (Plk1 and ((not (CyclinB and Cdk1)) or (BCL2 and MCL\_1)))) or ((BCL2 and MCL\_1) and (not (CyclinB and Cdk1))))}}
NodeNotes: old gate had    (BCL2 or not BAD), may be necessary to integrate SMAD some other way if this leads to issues.
NodeMetaData}

NodeGate{
DiscreteLogic{
	BCLXL *= ((not Casp3) and ((BCL2 and (not SMAD2_3_4)) and (not BAD))) 
				and (((not U_Kinetochores) or (Plk1 and ((not (CyclinB and Cdk1)) or (BCL2 and MCL_1)))) or ((BCL2 and MCL_1) and (not (CyclinB and Cdk1))))
DiscreteLogic}
NodeGate}

InLink{
InputNode: SMAD2_3_4
LinkEffect: Repression
LinkType: Indirect
LinkDescription: {\color{PineGreen} \textit{BCL-X\textsubscript{L}} is repressed by \textit{TFG}$\beta$ signaling, an event that mediates \textit{TFG}$\beta$-induced apoptosis \cite{spenderTGFbetaInducesApoptosis2009}.}
LinkNotes: www.nature.com/articles/cdd2008183
InLink} //SMAD2_3_4

InLink{
InputNode: Plk1
LinkEffect: Activation
LinkType: Indirect
LinkDescription: In addition to other effects of prolonged mitotic arrest on \textit{BCL-2} proteins, \textit{Plk1} inhibition synergistically enhances the inhibitory phosphorylation of \textit{BCL-2} and \textit{BCL-xL}, as well as downregulation of \textit{MCL-1} \cite{weissSynergisticInductionApoptosis2016}.
LinkNotes: 
InLink} //Plk1

InLink{
InputNode: CyclinB
LinkEffect: Repression
LinkType: Phosphorylation
LinkDescription: During normal mitosis, \textit{Cyclin B/Cdk1} only transiently phosphorylates part of the \textit{BCL-xL} pool. Prolonged mitosis, however, results in high levels of \textit{BCL-xL} (and \textit{Bcl-2}) phosphorylation, priming the system for \textit{Caspase 2}-mediated apoptosis \cite{terranoCyclindependentKinase1mediated2010,zhouCDK1SwitchesMitotic2014}.
LinkNotes: 
InLink} //CyclinB

InLink{
InputNode: Cdk1
LinkEffect: Repression
LinkType: Phosphorylation
LinkDescription: During normal mitosis, \textit{Cyclin B/Cdk1} only transiently phosphorylates part of the \textit{BCL-xL} pool. Prolonged mitosis, however, results in high levels of \textit{BCL-xL} (and \textit{Bcl-2}) phosphorylation, priming the system for \textit{Caspase 2}-mediated apoptosis \cite{terranoCyclindependentKinase1mediated2010,zhouCDK1SwitchesMitotic2014}.
LinkNotes: 
InLink} //Cdk1

InLink{
InputNode: U_Kinetochores
LinkEffect: Repression
LinkType: Indirect
LinkDescription: Prolonged mitosis is required for the accumulation of \textit{BCL-xL} phosphorylation, weakening its interaction with \textit{Bax} \cite{bahBclxLControlsSwitch2014}.
LinkNotes: 
InLink} //U_Kinetochores

InLink{
InputNode: MCL_1
LinkEffect: Activation
LinkType: Indirect
LinkDescription: \textit{MCL-1} competes with \textit{BCL-xL} for \textit{BAK} binding; the presence of \textit{MCL-1} can keep part of the \textit{BCL-xL} pool active \cite{gelinasBH3onlyProteinsControl2005}.
LinkNotes: 
InLink} //MCL_1

InLink{
InputNode: BCL2
LinkEffect: Activation
LinkType: Indirect
LinkDescription: \textit{BCL2} competes with \textit{BCL-xL} for \textit{BAD} binding. As \textit{BCL-xL} is a stronger binding partner of \textit{BAD} \cite{yangBadHeterodimericPartner1995}, here we assume that loss of \textit{BCL2} or \textit{BAD} can both result in low \textit{BCL-xL} activity.
LinkNotes: 
InLink} //BCL2

InLink{
InputNode: BAD
LinkEffect: Repression
LinkType: Inhibitory_Binding
LinkDescription: \textit{Bad} can bind \textit{BCL-xL} and displace it from \textit{BAX}, thus deactivating it \cite{yangBadHeterodimericPartner1995}.
LinkNotes: 
InLink} //BAD

InLink{
InputNode: Casp3
LinkEffect: Repression
LinkType: Proteolysis
LinkDescription: \textit{BCL2} is cleaved and deactivated by \textit{Caspase 3} \cite{kirschCaspase3dependentCleavageBcl21999}.
LinkNotes: 
InLink} //Casp3
Node} //BCLXL

Node{
NodeMetaData{
NodeName: BCL2
NodeGenes: 
NodeType: Protein
NodeColor: firebrick
NodeCoordinate: 13012.073981690457, 5764.150398079738
NodeDescription: While the precise combinatorial logic governing \textit{BCL2} activity is not clear from literature, we modeled \textit{BCL2} as ON in the absence of \textit{Caspase 3}, \textit{BAD}, \textit{BIM} or \textit{BIK}. This choice makes \textit{BCL2} the most sensitive of the three family members to activation of its three inhibitors. In addition, mitotic \textit{BCL2} is blocked by \textit{Cdk1} if both \textit{BCL-xL} and \textit{MCL-1} are OFF. In the absence of \textit{Plk1}, loss of either \textit{BCL2} or \textit{MCL-1} can result in \textit{BCL-2} inhibition (even without \textit{Cdk1} phosphorylation), as we assume its targets are no longer competitively bound by its family members.
NodeNotes: 
NodeMetaData}

NodeGate{
DiscreteLogic{
	BCL2 *= (not (((Casp3 or BAD) or BIM) or BIK)) and (((not U_Kinetochores) or (MCL_1 and BCLXL)) or (Plk1 and ((BCLXL or MCL_1) or (not (Cdk1 and CyclinB)))))
DiscreteLogic}
NodeGate}

InLink{
InputNode: Plk1
LinkEffect: Activation
LinkType: Indirect
LinkDescription: In addition to other effects of prolonged mitotic arrest on \textit{BCL2} proteins, \textit{Plk1} inhibition synergistically enhances the inhibitory phosphorylation of \textit{BCL2} and \textit{BCL-xL}, as well as downregulation of \textit{MCL-1} \cite{weissSynergisticInductionApoptosis2016}.
LinkNotes: 
InLink} //Plk1

InLink{
InputNode: CyclinB
LinkEffect: Repression
LinkType: Phosphorylation
LinkDescription: \textit{Cyclin B/Cdk1} phosphorylates \textit{BCL2} (and \textit{BCL-xL}) during mitosis \cite{terranoCyclindependentKinase1mediated2010,zhouCDK1SwitchesMitotic2014,kirschCaspase3dependentCleavageBcl21999}.
LinkNotes: 
InLink} //CyclinB

InLink{
InputNode: Cdk1
LinkEffect: Repression
LinkType: Phosphorylation
LinkDescription: Prolonged mitosis results in high levels of \textit{BCL-xL} and \textit{BCL2} phosphorylation, priming the system for \textit{Caspase 2}-mediated apoptosis \cite{terranoCyclindependentKinase1mediated2010,zhouCDK1SwitchesMitotic2014,kirschCaspase3dependentCleavageBcl21999}.
LinkNotes: 
InLink} //Cdk1

InLink{
InputNode: U_Kinetochores
LinkEffect: Repression
LinkType: Indirect
LinkDescription: Prolonged mitosis is required for the accumulation of \textit{BCL2} phosphorylation \cite{terranoCyclindependentKinase1mediated2010,zhouCDK1SwitchesMitotic2014,kirschCaspase3dependentCleavageBcl21999}.
LinkNotes: 
InLink} //U_Kinetochores

InLink{
InputNode: MCL_1
LinkEffect: Activation
LinkType: Indirect
LinkDescription: \textit{MCL-1} competes with \textit{BCL-xL} for binding most of their apoptotic partners, including \textit{BIK}, \textit{BIM}, \textit{BID}, \textit{BAX} and \textit{BAK}.
LinkNotes: 
InLink} //MCL_1

InLink{
InputNode: BCLXL
LinkEffect: Activation
LinkType: Indirect
LinkDescription: \textit{BCL2} competes with \textit{BCL-xL} for binding most of their apoptotic partners, including \textit{BIK}, \textit{BIM}, \textit{BID}, \textit{BAX} and \textit{BAK}.
LinkNotes: 
InLink} //BCLXL

InLink{
InputNode: BAD
LinkEffect: Repression
LinkType: Inhibitory_Binding
LinkDescription: \textit{BCL2} competes with \textit{BCL-xL} for \textit{BAD} binding. \textit{BAD} displaces \textit{BCL2} from its inhibitory binding of \textit{Bax/Bak}. Although \textit{BCL-xL} is a stronger binding partner, we assume that \textit{BAD} alone cannot fully block \textit{BCL-xL} in the presence of \textit{BCL2} \cite{yangBadHeterodimericPartner1995}.
LinkNotes: 
InLink} //BAD

InLink{
InputNode: BIK
LinkEffect: Repression
LinkType: Inhibitory_Binding
LinkDescription: \textit{BIK} binds \textit{BCL2} and they mutually inhibit each other’s activity \cite{elangovanFunctionalDissectionProapoptotic1997}.
LinkNotes: 
InLink} //BIK

InLink{
InputNode: BIM
LinkEffect: Repression
LinkType: Inhibitory_Binding
LinkDescription: \textit{BIM} binds \textit{BCL2} and they mutually inhibit each other’s ability to activate further targets \cite{oconnorBimNovelMember1998}.
LinkNotes: 
InLink} //BIM

InLink{
InputNode: Casp3
LinkEffect: Repression
LinkType: Proteolysis
LinkDescription: \textit{BCL2} is cleaved and deactivated by \textit{Caspase 3} \cite{kirschCaspase3dependentCleavageBcl21999}.
LinkNotes: 
InLink} //Casp3
Node} //BCL2

Node{
NodeMetaData{
NodeName: BAD
NodeGenes: 
NodeType: Protein
NodeColor: firebrick
NodeCoordinate: 13003.711726217798, 5704.150398079738
NodeDescription: \textit{BAD} in our model is ON when cleaved by \textit{Caspase 3}, or in the complete absence of survival signals (\textit{AKT}, \textit{ERK} or \textit{S6K}). Alternatively, \textit{BAD} can be cleaved and activated by \textit{Caspase 8} in the absence of strong survival signaling. We modeled this inhibitory survival signal as either the combined activity of \textit{ERK}, \textit{S6K} and (at least) basal \textit{AKT}, or high \textit{AKT} in the joint presence of ERK and basal \textit{AKT} (indicating that \textit{AKT\_H} will not drop by the next time-step).
NodeNotes: 
NodeMetaData}

NodeGate{
DiscreteLogic{
	BAD *= (Casp3 or (not (((AKT_H or AKT_B) or ERK) or S6K))) or (Casp8 and ((not ((AKT_B and ERK) and S6K)) and (not (AKT_H and (AKT_B or ERK)))))
DiscreteLogic}
NodeGate}

InLink{
InputNode: ERK
LinkEffect: Repression
LinkType: Phosphorylation
LinkDescription: \textit{ERK} phosphorylates \textit{BAD} at Ser-112, inducing its sequestration away from the mitochondrial membrane where its BCL-2 family targets are located (e.g., \textit{BCL-2}, \textit{BCL-xL})\cite{fangRegulationBADPhosphorylation1999}.
LinkNotes: 
InLink} //ERK

InLink{
InputNode: AKT_B
LinkEffect: Repression
LinkType: Phosphorylation
LinkDescription: \textit{Akt} phosphorylates \textit{BAD} at Ser-136, inducing its sequestration away from the mitochondrial membrane where its BCL-2 family targets are located (e.g., \textit{BCL2}, \textit{BCL-xL}) \cite{Datta:1997tf}.
LinkNotes: 
InLink} //AKT_B

InLink{
InputNode: AKT_H
LinkEffect: Repression
LinkType: Phosphorylation
LinkDescription: \textit{Akt} phosphorylates \textit{BAD} at Ser-136, inducing its sequestration away from the mitochondrial membrane where its BCL-2 family targets are located (e.g., \textit{BCL2}, \textit{BCL-xL}) \cite{Datta:1997tf}.
LinkNotes: 
InLink} //AKT_H

InLink{
InputNode: S6K
LinkEffect: Repression
LinkType: Phosphorylation
LinkDescription: \textit{S6K1} phosphorylates \textit{BAD} at Ser-155, directly blocking its binding to \textit{BCL-xL} \cite{tanBADSer155Phosphorylation2000}.
LinkNotes: 
InLink} //S6K

InLink{
InputNode: Casp8
LinkEffect: Activation
LinkType: Proteolysis
LinkDescription: \textit{Caspase 8} is also able to cleave \textit{BAD}, generating a more potently apoptotic fragment \cite{condorelliCaspaseCleavageEnhances2001}. In addition, \textit{TRAIL}-mediated apoptosis results in \textit{BAD} cleavage by a Caspase upstream of MOMP, creating a potent apoptotic inducer before full \textit{Caspase 3} activation \cite{taghiyevOverexpressionBADPotentiates2003}.
LinkNotes: 
InLink} //Casp8

InLink{
InputNode: Casp3
LinkEffect: Activation
LinkType: Proteolysis
LinkDescription: \textit{Caspase 3} cleaves \textit{BAD}, generating a more potently apoptotic fragment \cite{condorelliCaspaseCleavageEnhances2001}.
LinkNotes: 
InLink} //Casp3
Node} //BAD

Node{
NodeMetaData{
NodeName: BIK
NodeGenes: 
NodeType: Protein
NodeColor: firebrick
NodeCoordinate: 13074.216838833314, 5794.150398079738
NodeDescription: \textit{BIK} is free to activate its target, \textit{BAX}, only when it is not sequestered by any of the three \textit{BCL-2} family proteins \cite{gelinasBH3onlyProteinsControl2005} {\color{PineGreen} and it is either induced by \textit{SMADs} \cite{spenderTGFbetaInducesApoptosis2009} or protected by no more than basal \textit{AKT} activity, which lowers the level of both \textit{BCL2} and \textit{BCL-x\textsubscript{L}} \cite{jacquinGAPDHBindsActive2013}}. {\color{NavyBlue} Gate in model with no TGF$\beta$ signaling: \textbf{BIK *= (not ((MCL\_1 or BCLXL) or BCL2))}}
NodeNotes: 
NodeMetaData}

NodeGate{
DiscreteLogic{
	BIK *= (not ((MCL_1 or BCLXL) or BCL2)) and (SMAD2_3_4 or (not AKT_H))
DiscreteLogic}
NodeGate}

InLink{
InputNode: MCL_1
LinkEffect: Repression
LinkType: Inhibitory_Binding
LinkDescription: \textit{MCL-1} binds \textit{BIK}; they mutually inhibit each other \cite{gillissenMcl1DeterminesBax2007}.
LinkNotes: 
InLink} //MCL_1

InLink{
InputNode: BCLXL
LinkEffect: Repression
LinkType: Inhibitory_Binding
LinkDescription: \textit{BCL-xL} binds \textit{BIK}; they mutually inhibit each other \cite{boydBikNovelDeathinducing1995}.
LinkNotes: 
InLink} //BCLXL

InLink{
InputNode: BCL2
LinkEffect: Repression
LinkType: Inhibitory_Binding
LinkDescription: \textit{BCL2} binds \textit{BIK}; they mutually inhibit each other \cite{elangovanFunctionalDissectionProapoptotic1997}.
LinkNotes: 
InLink} //BCL2

InLink{
InputNode: AKT_H
LinkEffect: Repression
LinkType: Indirect
LinkDescription: {\color{PineGreen} \textit{AKT\_H} elevates the level of both \textit{BCL2} \cite{pugazhenthiAktProteinKinase2000} and \textit{BCL-x\textsubscript{L}} \cite{jacquinGAPDHBindsActive2013}, thus making it easier for these inhibitors to sequester \textit{BIK}.}
LinkNotes: 
InLink} //AKT_H

InLink{
InputNode: SMAD2_3_4
LinkEffect: Activation
LinkType: Transcription
LinkDescription: {\color{PineGreen}  \textit{Smad2/3/4} are direct transciprional inducers of \textit{BIK} \cite{spenderTGFbetaInducesApoptosis2009}.}
LinkNotes: www.nature.com/articles/cdd2008183
InLink} //SMAD2_3_4
Node} //BIK

Node{
NodeMetaData{
NodeName: BIM
NodeGenes: 
NodeType: Protein
NodeColor: firebrick
NodeCoordinate: 13090.105240943314, 5839.723873422021
NodeDescription: \textit{BIM}’s pro-apoptotic activity requires expression driven by \textit{FoxO3} and aided by \textit{GSK3}, as well as the absence of \textit{ERK} or any of the three inhibitory \textit{BCL2} family proteins. {\color{PineGreen} Alternatively, \textit{Runx1} can induce BIM to apoptotic levels in the absence of \textit{ERK} and \textit{NF-$\kappa$B}, assuming the three inhibitory \textit{BCL2} family proteins are not all fully active.} {\color{NavyBlue} Gate in model with no TGF$\beta$ signaling: \textbf{BIM *= FoxO3 and (GSK3 and (not (((ERK or MCL\_1) or BCLXL) or BCL2)))}}
NodeNotes: Guberman gate:  FoxO3 and GSK3 and not (ERK or MCL-1 or BCLXL or BCL2)
NodeMetaData}

NodeGate{
DiscreteLogic{
	BIM *= FoxO3 and ((GSK3 and (not (((ERK or MCL_1) or BCLXL) or BCL2))) 
					  or (((Runx1 and (not ERK)) and (not NfkB)) and (not ((MCL_1 and BCLXL) and BCL2))))
DiscreteLogic}
NodeGate}

InLink{
InputNode: ERK
LinkEffect: Repression
LinkType: Indirect
LinkDescription: The \textit{MEK/ERK} pathway represses \textit{BIM} protein levels, likely via transcriptional repression \cite{hughesMEKERKPathwayNegatively2011}.
LinkNotes: 
InLink} //ERK

InLink{
InputNode: FoxO3
LinkEffect: Activation
LinkType: Transcription
LinkDescription: \textit{FoxO3} is a transcriptional activator of \textit{BIM} \cite{dijkersExpressionProapoptoticBcl22000}.
LinkNotes: 
InLink} //FoxO3

InLink{
InputNode: GSK3
LinkEffect: Activation
LinkType: Indirect
LinkDescription: \textit{GSK3} kinase is likely required for the  \textit{AP1}-dependent expression of  \textit{BIM} \cite{hongistoLithiumBlocksCJun2003}.
LinkNotes: 
InLink} //GSK3

InLink{
InputNode: MCL_1
LinkEffect: Repression
LinkType: Inhibitory_Binding
LinkDescription: \textit{MCL-1} binds \textit{BIM} and inhibits its apoptotic activity \cite{gomez-bougieImbalanceBimMcl12004}.
LinkNotes: 
InLink} //MCL_1

InLink{
InputNode: BCLXL
LinkEffect: Repression
LinkType: Inhibitory_Binding
LinkDescription: \textit{BCL-xL} binds \textit{BIM} and inhibits its apoptotic activity \cite{oconnorBimNovelMember1998}.
LinkNotes: 
InLink} //BCLXL

InLink{
InputNode: BCL2
LinkEffect: Repression
LinkType: Inhibitory_Binding
LinkDescription: \textit{BLC2} binds \textit{BIM} and inhibits its apoptotic activity \cite{oconnorBimNovelMember1998}.
LinkNotes: 
InLink} //BCL2

InLink{
InputNode: Runx1
LinkEffect: Activation
LinkType: Transcription
LinkDescription: {\color{PineGreen} \textit{TGF-$\beta$} stimulation leads to increased protein levels of pro-apoptotic \textit{BIM} \cite{wienerOncogenicMutationsIntestinal2014} via \textit{Runx1} induction and subsequent \textit{Foxo3/Runx1} driven transcription \cite{rameshTransformingGrowthFactor2009}.}
LinkNotes: 
InLink} //Runx1

InLink{
InputNode: NfkB
LinkEffect: Repression
LinkType: Transcription
LinkDescription: {\color{PineGreen} \textit{NF-$\kappa$B} is a transcriptional repressor of \textit{BIM} \cite{potluriTranscriptionalRepressionBim2013,wangConstitutiveProductionNFkappaB22008}.}
LinkNotes: 
InLink} //NfkB

Node} //BIM

Node{
NodeMetaData{
NodeName: BID
NodeGenes: 
NodeType: Protein
NodeColor: firebrick
NodeCoordinate: 13146.651407383917, 5693.5625265087965
NodeDescription: \textit{BID} is truncated in response to \textit{Caspase 8} activation. In addition, \textit{Caspase 2} can also promote \textit{BID} activation once all three pro-apoptotic \textit{BCL2} family proteins are blocked.
NodeNotes: 
NodeMetaData}

NodeGate{
DiscreteLogic{
	BID *= Casp8 or (Casp2 and (not ((BCL2 or BCLXL) or MCL_1)))
DiscreteLogic}
NodeGate}

InLink{
InputNode: Casp8
LinkEffect: Activation
LinkType: Proteolysis
LinkDescription: In response to \textit{TRAIL} (or \textit{FAS} ligand), the initiator \textit{Caspase 8} cleaves \textit{BID} to its active truncated form \cite{yamadaTRAILCausesCleavage1999,huangCleavageCaspaseMitochondrial2016,Li:1998vb}.
LinkNotes: 
InLink} //Casp8

InLink{
InputNode: Casp2
LinkEffect: Activation
LinkType: Proteolysis
LinkDescription: \textit{Caspase 2} cleaves \textit{BID} to its active truncated form \cite{uptonCaspase2CleavageBID2008}.
LinkNotes: 
InLink} //Casp2

InLink{
InputNode: MCL_1
LinkEffect: Repression
LinkType: Inhibitory_Binding
LinkDescription: All three anti-apoptotic BCL2 proteins (\textit{BCL2}, \textit{BCL-xL} and \textit{MCL-1}) sequesters \textit{BID} into stable complexes, preventing them from activating \textit{BAX} or \textit{BAK} \cite{kimHierarchicalRegulationMitochondriondependent2006}.
LinkNotes: 
InLink} //MCL_1

InLink{
InputNode: BCLXL
LinkEffect: Repression
LinkType: Inhibitory_Binding
LinkDescription: All three anti-apoptotic BCL2 proteins (\textit{BCL2}, \textit{BCL-xL} and \textit{MCL-1}) sequesters \textit{BID} into stable complexes, preventing them from activating \textit{BAX} or \textit{BAK} \cite{kimHierarchicalRegulationMitochondriondependent2006}.
LinkNotes: 
InLink} //BCLXL

InLink{
InputNode: BCL2
LinkEffect: Repression
LinkType: Inhibitory_Binding
LinkDescription: All three anti-apoptotic BCL2 proteins (\textit{BCL2}, \textit{BCL-xL} and \textit{MCL-1}) sequesters \textit{BID} into stable complexes, preventing them from activating \textit{BAX} or \textit{BAK} \cite{kimHierarchicalRegulationMitochondriondependent2006}.
LinkNotes: 
InLink} //BCL2
Node} //BID

Node{
NodeMetaData{
NodeName: BAK
NodeGenes: 
NodeType: Protein
NodeColor: firebrick
NodeCoordinate: 13146.651407383917, 5751.643199965409
NodeDescription: Given that \textit{BAK} is preferentially activated by \textit{BID} compared to \textit{BIM} \cite{sarosiekBIDPreferentiallyActivates2013} and that it is less responsive to sequestration by \textit{BCL2} than the other two anti-apoptotic \textit{BCL2} family proteins \cite{zhaiDifferentialRegulationBax2008,willisProapoptoticBakSequestered2005}, \textit{BAK} in our model turns on when stimulated by \textit{BID} if one or more \textit{BCL2} family proteins are absent, or if \textit{BIM} or \textit{BIK} are also present. In contrast, \textit{BIM} or \textit{BIK} only activate \textit{BAK} if \textit{BCL-xL} and \textit{MCL-1} are absent (\textit{BCL-2} alone cannot block them).
NodeNotes: 
NodeMetaData}

NodeGate{
DiscreteLogic{
	BAK *= (BID and ((BIM or BIK) or (not ((BCL2 and BCLXL) and MCL_1)))) or ((BIM or BIK) and (not (BCLXL or MCL_1)))
DiscreteLogic}
NodeGate}

InLink{
InputNode: MCL_1
LinkEffect: Repression
LinkType: Inhibitory_Binding
LinkDescription: \textit{MCL-1} binds \textit{BAK} and prevent its oligomerization in the mitochondrial membrane \cite{zhaiDifferentialRegulationBax2008,willisProapoptoticBakSequestered2005}.
LinkNotes: 
InLink} //MCL_1

InLink{
InputNode: BCLXL
LinkEffect: Repression
LinkType: Inhibitory_Binding
LinkDescription: \textit{BCL-xL} binds \textit{BAK} and prevent its oligomerization in the mitochondrial membrane \cite{leePhysiologicalRestraintBak2016,zhaiDifferentialRegulationBax2008,willisProapoptoticBakSequestered2005}.
LinkNotes: 
InLink} //BCLXL

InLink{
InputNode: BCL2
LinkEffect: Repression
LinkType: Inhibitory_Binding
LinkDescription: \textit{BCL2} can also bind \textit{BAK} to prevent its oligomerization, but it does so less potently than the other two BCL-2 family members \cite{zhaiDifferentialRegulationBax2008,willisProapoptoticBakSequestered2005,daiContextdependentBcl2Bak2009}.
LinkNotes: 
InLink} //BCL2

InLink{
InputNode: BIK
LinkEffect: Activation
LinkType: Complex_Formation
LinkDescription: \textit{BIK} can aid the activation of both \textit{BAK} and \textit{BAX} by triggering \textit{BAK} oligomerization on the ER membrane and promoting a \textit{Ca\textsuperscript{2+}} efflux required for the fragmentation of hyper fused mitochondrial tubules, aiding \textit{BAK} and \textit{BAX} activation \cite{mathaiBH3onlyBIKRegulates2005}.
LinkNotes: 
InLink} //BIK

InLink{
InputNode: BIM
LinkEffect: Activation
LinkType: Complex_Formation
LinkDescription: \textit{BAK} is preferentially activated by \textit{BID} compared to \textit{BIM}, but \textit{BIM} can also promote BAK oligomerization \cite{sarosiekBIDPreferentiallyActivates2013}.
LinkNotes: 
InLink} //BIM

InLink{
InputNode: BID
LinkEffect: Activation
LinkType: Complex_Formation
LinkDescription: Activated (truncated) \textit{BID} binds to mitochondrial \textit{BAK}, resulting in its activation and oligomerization in the mitochondrial membrane, followed by \textit{cytochrome c} release \cite{weiTBIDMembranetargetedDeath2000}.
LinkNotes: 
InLink} //BID
Node} //BAK

Node{
NodeMetaData{
NodeName: BAX
NodeGenes: 
NodeType: Protein
NodeColor: firebrick
NodeCoordinate: 13199.179447891138, 5761.887340590409
NodeDescription: In contrast to \textit{BAK}, \textit{BAX} is preferentially activated by \textit{BIM} compared to \textit{BID} \cite{sarosiekBIDPreferentiallyActivates2013} and it is less responsive to sequestration by \textit{MCL-1} than the other two anti-apoptotic BCL2 family proteins \cite{zhaiDifferentialRegulationBax2008,willisProapoptoticBakSequestered2005}. \textit{BAX} in our model turns on when stimulated by \textit{BIM} if one or more \textit{BCL2} family proteins are absent, or if \textit{BID} or \textit{BIK} are also present. In contrast, \textit{BID} or \textit{BIK} only activate \textit{BAK} if \textit{BCL2} and \textit{BCL-xL} are both absent (\textit{MCL-1} alone cannot block them).
NodeNotes: 
NodeMetaData}

NodeGate{
DiscreteLogic{
	BAX *= (BIM and ((BID or BIK) or (not ((BCL2 and BCLXL) and MCL_1)))) or ((BID or BIK) and (not (BCL2 or BCLXL)))
DiscreteLogic}
NodeGate}

InLink{
InputNode: MCL_1
LinkEffect: Repression
LinkType: Inhibitory_Binding
LinkDescription: \textit{MCL-1} can also bind \textit{BAK} to prevent its oligomerization, but it does so less potently than the other two BCL-2 family members \cite{zhaiDifferentialRegulationBax2008,willisProapoptoticBakSequestered2005,germainMCL1InhibitsBAX2008}.
LinkNotes: 
InLink} //MCL_1

InLink{
InputNode: BCLXL
LinkEffect: Repression
LinkType: Inhibitory_Binding
LinkDescription: \textit{BCL-xL} binds \textit{BAX} and prevent its oligomerization in the mitochondrial membrane \cite{zhaiDifferentialRegulationBax2008,willisProapoptoticBakSequestered2005}.
LinkNotes: 
InLink} //BCLXL

InLink{
InputNode: BCL2
LinkEffect: Repression
LinkType: Inhibitory_Binding
LinkDescription: \textit{BCL2} binds \textit{BAX} and prevent its oligomerization in the mitochondrial membrane \cite{zhaiDifferentialRegulationBax2008,willisProapoptoticBakSequestered2005}.
LinkNotes: 
InLink} //BCL2

InLink{
InputNode: BIK
LinkEffect: Activation
LinkType: Complex_Formation
LinkDescription: \textit{BIK} can aid the activation of both \textit{BAK} and \textit{BAX} by triggering \textit{BAK} oligomerization on the ER membrane and promoting a \textit{Ca\textsuperscript{2+}} efflux required for the fragmentation of hyper fused mitochondrial tubules, aiding \textit{BAK} and \textit{BAX} activation \cite{mathaiBH3onlyBIKRegulates2005}.
LinkNotes: 
InLink} //BIK

InLink{
InputNode: BIM
LinkEffect: Activation
LinkType: Complex_Formation
LinkDescription: Activated \textit{BIM} binds to mitochondrial \textit{BAX}, resulting in its allosteric activation and oligomerization in the mitochondrial membrane, leading to \textit{cytochrome c} release \cite{sarosiekBIDPreferentiallyActivates2013}.
LinkNotes: 
InLink} //BIM

InLink{
InputNode: BID
LinkEffect: Activation
LinkType: Complex_Formation
LinkDescription: \textit{BAX} is preferentially activated by \textit{BIM} compared to \textit{BID}, but \textit{BID} can also promote \textit{BAK} oligomerization \cite{sarosiekBIDPreferentiallyActivates2013}.
LinkNotes: 
InLink} //BID
Node} //BAX

Node{
NodeMetaData{
NodeName: Cyto_C
NodeGenes: 
NodeType: Protein
NodeColor: firebrick
NodeCoordinate: 13199.179447891138, 5845.576635269188
NodeDescription: \textit{Cytochrome C} release from mitochondria requires the oligomerization of either \textit{BAK} or \textit{BAX} \cite{weiProapoptoticBAXBAK2001}.
NodeNotes: 
NodeMetaData}

NodeGate{
DiscreteLogic{
	Cyto_C *= BAX or BAK
DiscreteLogic}
NodeGate}

InLink{
InputNode: BAK
LinkEffect: Activation
LinkType: Localization
LinkDescription: \textit{BAK} oligomerization at the mitochondrial membrane triggers MOMP, which results in the release of \textit{cytochrome C} from mitochondria \cite{weiProapoptoticBAXBAK2001}.
LinkNotes: 
InLink} //BAK

InLink{
InputNode: BAX
LinkEffect: Activation
LinkType: Localization
LinkDescription: \textit{BAX} oligomerization at the mitochondrial membrane triggers MOMP, which results in the release of \textit{cytochrome C} from mitochondria \cite{oltvaiBcl2HeterodimerizesVivo1993,manonReleaseCytochromeDecrease1997}.
LinkNotes: 
InLink} //BAX
Node} //Cyto_C

Node{
NodeMetaData{
NodeName: SMAC
NodeGenes: 
NodeType: Protein
NodeColor: firebrick
NodeCoordinate: 13146.651407383917, 5809.723873422021
NodeDescription: \textit{SMAC/Diablo} release from mitochondria requires the oligomerization of either \textit{BAK} or \textit{BAX} \cite{weiProapoptoticBAXBAK2001,zhouDynamicsStructureBaxBak2008}.
NodeNotes: 
NodeMetaData}

NodeGate{
DiscreteLogic{
	SMAC *= BAX or BAK
DiscreteLogic}
NodeGate}

InLink{
InputNode: BAK
LinkEffect: Activation
LinkType: Localization
LinkDescription: \textit{BAK} oligomerization at the mitochondrial membrane triggers MOMP, which results in the release of \textit{SMAC/Diablo} from mitochondria \cite{weiProapoptoticBAXBAK2001,zhouDynamicsStructureBaxBak2008}.
LinkNotes: 
InLink} //BAK

InLink{
InputNode: BAX
LinkEffect: Activation
LinkType: Localization
LinkDescription: \textit{BAX} oligomerization at the mitochondrial membrane triggers MOMP, which results in the release of \textit{SMAC/Diablo} from mitochondria \cite{weiProapoptoticBAXBAK2001,zhouDynamicsStructureBaxBak2008}.
LinkNotes: 
InLink} //BAX
Node} //SMAC

Node{
NodeMetaData{
NodeName: IAPs
NodeGenes: 
NodeType: Protein
NodeColor: firebrick
NodeCoordinate: 13146.651407383917, 5860.94268819204
NodeDescription: Inhibitor of Apoptosis Proteins (\textit{IAP}s) are active in the absence of \textit{SMAC} inhibition, or following \textit{AKT\_H} mediated upregulation (this protection from \textit{SMAC} requires peak or oncogenic \textit{AKT} activity).
NodeNotes: 
NodeMetaData}

NodeGate{
DiscreteLogic{
	IAPs *= (not SMAC) or AKT_H
DiscreteLogic}
NodeGate}

InLink{
InputNode: AKT_H
LinkEffect: Activation
LinkType: Indirect
LinkDescription: \textit{cIAP-2} and \textit{XIAP} are both transcriptionally up-regulated in response to strong \textit{PI3K/AKT1} activation \cite{huCriticalRoleEndogenous2004}.
LinkNotes: 
InLink} //AKT_H

InLink{
InputNode: SMAC
LinkEffect: Repression
LinkType: Inhibitory_Binding
LinkDescription: \textit{SMAC/Diablo} binds tightly to \textit{IAP} proteins and blocks their ability to inhibit \textit{Caspase 3} \cite{duSmacMitochondrialProtein2000}.
LinkNotes: 
InLink} //SMAC
Node} //IAPs

Node{
NodeMetaData{
NodeName: Casp9
NodeGenes: 
NodeType: Protease
NodeColor: firebrick
NodeCoordinate: 13199.179447891138, 5905.576635269188
NodeDescription: \textit{Procaspase 9} is cleaved into active \textit{Caspase 9} by \textit{Caspase 3}, or by the apoptosome (which relies on \textit{cytochrome C} for its assembly) in the absence of \textit{IAP} proteins.
NodeNotes: 
NodeMetaData}

NodeGate{
DiscreteLogic{
	Casp9 *= Casp3 or ((not IAPs) and Cyto_C)
DiscreteLogic}
NodeGate}

InLink{
InputNode: Cyto_C
LinkEffect: Activation
LinkType: Complex_Formation
LinkDescription: \textit{Cytochrome c} binds to \textit{APAF-1} proteins, promoting their assembly into the apoptosome, a platform for \textit{procaspase 9} binding and cleavage into its active form \cite{srinivasulaAutoactivationProcaspase9Apaf1mediated1998}.
LinkNotes: 
InLink} //Cyto_C

InLink{
InputNode: IAPs
LinkEffect: Repression
LinkType: Inhibitory_Binding
LinkDescription: \textit{XIAP}, \textit{cIAP1} and \textit{cIAP2} inhibit the \textit{cytochrome c}-induced activation of \textit{procaspase-9} \cite{deverauxIAPsBlockApoptotic1998}.
LinkNotes: 
InLink} //IAPs

InLink{
InputNode: Casp3
LinkEffect: Activation
LinkType: Proteolysis
LinkDescription: \textit{Procaspase 9} is a direct cleavage target of \textit{Caspase 3} \cite{sleeExecutionerCaspase3Perform2001}.
LinkNotes: 
InLink} //Casp3
Node} //Casp9

Node{
NodeMetaData{
NodeName: Casp3
NodeGenes: 
NodeType: Protease
NodeColor: firebrick
NodeCoordinate: 13096.533812371885, 5946.655806786766
NodeDescription: Activation of \textit{Caspase 3} requires proteolytic cleavage of \textit{procaspase-3} by initiator caspases such as \textit{Caspase 9} or \textit{Caspase 8}. In our model, cooperation of two of the three caspases (\textit{Casp9}, \textit{Casp8}, \textit{Casp3}) is required in the presence of \textit{IAP}s, which inhibit the proteolytic activity of \textit{Caspase 3} by bind tightly to its active site. In the absence of \textit{IAP}s, either of the three caspases can cleave and activate \textit{Caspase 3}.
NodeNotes: 
NodeMetaData}

NodeGate{
DiscreteLogic{
	Casp3 *= ((Casp9 and Casp8) or (Casp3 and (Casp9 or Casp8))) or ((not IAPs) and ((Casp9 or Casp8) or Casp3))
DiscreteLogic}
NodeGate}

InLink{
InputNode: Casp8
LinkEffect: Activation
LinkType: Proteolysis
LinkDescription: \textit{Caspase 8} can cleave \textit{Caspase 3} \cite{stennickeProcaspase3MajorPhysiologic1998}, but full \textit{Caspase 3} activation also requires MOMP (potentially due to a need for \textit{IAP} inhibition) \cite{spencerNongeneticOriginsCelltocell2009}.
LinkNotes: 
InLink} //Casp8

InLink{
InputNode: IAPs
LinkEffect: Repression
LinkType: Inhibitory_Binding
LinkDescription: \textit{IAP}s bind tightly to the active site of \textit{Caspase 3}, keeping its activity in check \cite{deverauxIAPsBlockApoptotic1998,riedlStructuralBasisInhibition2001}.
LinkNotes: 
InLink} //IAPs

InLink{
InputNode: Casp9
LinkEffect: Activation
LinkType: Proteolysis
LinkDescription: Active \textit{Caspase 9} cleaves \textit{procaspase 3} \cite{liCytochromeDATPdependentFormation1997}.
LinkNotes: 
InLink} //Casp9

InLink{
InputNode: Casp3
LinkEffect: Activation
LinkType: Persistence
LinkDescription: Once activated, \textit{Caspase 3} helps sustain its own activation by cleaving \textit{procaspase 8} and \textit{6}. \textit{Caspase 6}, in turn, generates additional active \textit{caspase 8} and \textit{9}. Together they all sustains a continuing active pool of Caspase 3.
LinkNotes: 
InLink} //Casp3
Node} //Casp3

Node{
NodeMetaData{
NodeName: CAD
NodeGenes: 
NodeType: DNase
NodeColor: gainsboro
NodeCoordinate: 13159.535567668807, 6155.842579129766
NodeDescription: Caspase-activated DNase (\textit{CAD}) is activated when its inhibition is released via the cleavage of \textit{ICAD} (inhibitor of caspase-activated DNase). While \textit{Capsase 3} and \textit{7} (a direct target of \textit{Caspase 9}) can inhibit \textit{ICAD} \cite{wolfCaspase3PrimaryActivator1999}, in our model they are both required, as \textit{CAD} = ON is represents terminal, irreversible apoptotic commitment, which is fully locked in when both \textit{Caspase 3} and \textit{9} are on.
NodeNotes: 
NodeMetaData}

NodeGate{
DiscreteLogic{
	CAD *= Casp3 and Casp9
DiscreteLogic}
NodeGate}

InLink{
InputNode: Casp9
LinkEffect: Activation
LinkType: Indirect
LinkDescription: In addition of \textit{Caspase 3}, \textit{CAD} inhibition can also be relieved by \textit{ICAD} cleavage by \textit{Caspase 7}, which is a direct target of \textit{Caspase 9} \cite{wolfCaspase3PrimaryActivator1999}.
LinkNotes: 
InLink} //Casp9

InLink{
InputNode: Casp3
LinkEffect: Activation
LinkType: Indirect
LinkDescription: \textit{Caspase 3} relives \textit{CAD} inhibition by cleaving its inhibitor \textit{ICAD} \cite{wolfCaspase3PrimaryActivator1999}.
LinkNotes: 
InLink} //Casp3
Node} //CAD
ModelGraph}
Model}
Model}

CitationDictionary{

@article{abercrombieContactInhibitionMalignancy1979,
  title = {Contact Inhibition and Malignancy},
  author = {Abercrombie, M.},
  year = {1979},
  month = sep,
  journal = {Nature},
  volume = {281},
  number = {5729},
  pages = {259--262},
  issn = {0028-0836},
  doi = {10.1038/281259a0},
  abstract = {The role of contact inhibition in influencing the behaviour of malignant cells is discussed in a review. Although tissue culture cannot simulate the immense complexity of the conditions in vivo, some of the distinctive features of malignant invasion can be conveniently observed with this technique. The evidence derived from this technique indicates that defective contact inhibition of movement of malignant cells does contribute to their invasiveness.},
  langid = {english},
  pmid = {551275},
  keywords = {Animals,Cell Adhesion,Cell Movement,Cell Nucleus,Cell Transformation; Neoplastic,Cells; Cultured,Contact Inhibition,Fibroblasts,Neoplasms; Experimental}
}

@article{abercrombieObservationsSocialBehaviour1953,
  title = {Observations on the Social Behaviour of Cells in Tissue Culture. {{I}}. {{Speed}} of Movement of Chick Heart Fibroblasts in Relation to Their Mutual Contacts},
  author = {Abercrombie, M. and Heaysman, J. E.},
  year = {1953},
  month = sep,
  journal = {Experimental Cell Research},
  volume = {5},
  number = {1},
  pages = {111--131},
  issn = {0014-4827},
  doi = {10.1016/0014-4827(53)90098-6},
  langid = {english},
  pmid = {13083622},
  keywords = {Animals,Chickens,Diploidy,Fibroblasts,Heart,HEART,Humans,Social Behavior,TISSUE CULTURE,Tissue Culture Techniques}
}

@article{acarStochasticSwitchingSurvival2008,
  title = {Stochastic Switching as a Survival Strategy in Fluctuating Environments},
  author = {Acar, Murat and Mettetal, Jerome T. and {van Oudenaarden}, Alexander},
  year = {2008},
  month = apr,
  journal = {Nature Genetics},
  volume = {40},
  number = {4},
  pages = {471--475},
  issn = {1546-1718},
  doi = {10.1038/ng.110},
  abstract = {A classic problem in population and evolutionary biology is to understand how a population optimizes its fitness in fluctuating environments. A population might enhance its fitness by allowing individual cells to stochastically transition among multiple phenotypes, thus ensuring that some cells are always prepared for an unforeseen environmental fluctuation. Here we experimentally explore how switching affects population growth by using the galactose utilization network of Saccharomyces cerevisiae. We engineered a strain that randomly transitions between two phenotypes as a result of stochastic gene expression. Each phenotype was designed to confer a growth advantage over the other phenotype in a certain environment. When we compared the growth of two populations with different switching rates, we found that fast-switching populations outgrow slow switchers when the environment fluctuates rapidly, whereas slow-switching phenotypes outgrow fast switchers when the environment changes rarely. These results suggest that cells may tune inter-phenotype switching rates to the frequency of environmental changes.},
  langid = {english},
  pmid = {18362885},
  keywords = {Adaptation; Biological,Bacterial Proteins,Cell Survival,Environment,Fluorouracil,Fungal Proteins,Galactokinase,Galactose,Luminescent Proteins,Models; Biological,Orotic Acid,Phenotype,Promoter Regions; Genetic,Saccharomyces cerevisiae,Saccharomyces cerevisiae Proteins,Stochastic Processes,Time Factors,Uracil}
}

@article{ahmedInsightsShcFamily2017,
  title = {Insights into the {{Shc Family}} of {{Adaptor Proteins}}},
  author = {Ahmed, Samrein B. M. and Prigent, Sally A.},
  year = {2017},
  month = may,
  journal = {Journal of Molecular Signaling},
  volume = {12},
  pages = {2},
  issn = {1750-2187},
  doi = {10.5334/1750-2187-12-2},
  abstract = {The Shc family of adaptor proteins is a group of proteins that lacks intrinsic enzymatic activity. Instead, Shc proteins possess various domains that allow them to recruit different signalling molecules. Shc proteins help to transduce an extracellular signal into an intracellular signal, which is then translated into a biological response. The Shc family of adaptor proteins share the same structural topography, CH2-PTB-CH1-SH2, which is more than an isoform of Shc family proteins; this structure, which includes multiple domains, allows for the posttranslational modification of Shc proteins and increases the functional diversity of Shc proteins. The deregulation of Shc proteins has been linked to different disease conditions, including cancer and Alzheimer's, which indicates their key roles in cellular functions. Accordingly, a question might arise as to whether Shc proteins could be targeted therapeutically to correct their disturbance. To answer this question, thorough knowledge must be acquired; herein, we aim to shed light on the Shc family of adaptor proteins to understand their intracellular role in normal and disease states, which later might be applied to connote mechanisms to reverse the disease state.},
  langid = {english},
  pmcid = {PMC5624076},
  pmid = {30210578},
  keywords = {Adaptor proteins,Functional diversity,Oxidative stress,Shc,Shc regulation},
  file = {/Users/eregan/Zotero/storage/B75PUE46/Ahmed and Prigent - 2017 - Insights into the Shc Family of Adaptor Proteins.pdf}
}

@article{ahnZEB1DrivesPrometastatic2012,
  title = {{{ZEB1}} Drives Prometastatic Actin Cytoskeletal Remodeling by Downregulating {{miR-34a}} Expression},
  author = {Ahn, Young-Ho and Gibbons, Don L. and Chakravarti, Deepavali and Creighton, Chad J. and Rizvi, Zain H. and Adams, Henry P. and Pertsemlidis, Alexander and Gregory, Philip A. and Wright, Josephine A. and Goodall, Gregory J. and Flores, Elsa R. and Kurie, Jonathan M.},
  year = {2012},
  month = sep,
  journal = {The Journal of Clinical Investigation},
  volume = {122},
  number = {9},
  pages = {3170--3183},
  issn = {1558-8238},
  doi = {10.1172/JCI63608},
  abstract = {Metastatic cancer is extremely difficult to treat, and the presence of metastases greatly reduces a cancer patient's likelihood of long-term survival. The ZEB1 transcriptional repressor promotes metastasis through downregulation of microRNAs (miRs) that are strong inducers of epithelial differentiation and inhibitors of stem cell factors. Given that each miR can target multiple genes with diverse functions, we posited that the prometastatic network controlled by ZEB1 extends beyond these processes. We tested this hypothesis using a mouse model of human lung adenocarcinoma metastasis driven by ZEB1, human lung carcinoma cells, and human breast carcinoma cells. Transcriptional profiling studies revealed that ZEB1 controls the expression of numerous oncogenic and tumor-suppressive miRs, including miR-34a. Ectopic expression of miR-34a decreased tumor cell invasion and metastasis, inhibited the formation of promigratory cytoskeletal structures, suppressed activation of the RHO GTPase family, and regulated a gene expression signature enriched in cytoskeletal functions and predictive of outcome in human lung adenocarcinomas. We identified several miR-34a target genes, including Arhgap1, which encodes a RHO GTPase activating protein that was required for tumor cell invasion. These findings demonstrate that ZEB1 drives prometastatic actin cytoskeletal remodeling by downregulating miR-34a expression and provide a compelling rationale to develop miR-34a as a therapeutic agent in lung cancer patients.},
  langid = {english},
  pmcid = {PMC3428095},
  pmid = {22850877},
  keywords = {Actin Cytoskeleton,Adenocarcinoma,Animals,Cell Line; Tumor,Cell Movement,Cell Proliferation,Cell Separation,Cells; Cultured,Down-Regulation,Doxycycline,Epithelial-Mesenchymal Transition,Gene Expression Regulation; Neoplastic,Genes; Reporter,Homeodomain Proteins,Humans,Luciferases,Lung Neoplasms,Mice,Mice; 129 Strain,MicroRNAs,Neoplasm Transplantation,Oligonucleotide Array Sequence Analysis,Promoter Regions; Genetic,rho GTP-Binding Proteins,Signal Transduction,Statistics; Nonparametric,Transcription Factors,Transcriptome,Transforming Growth Factor beta,Tumor Suppressor Proteins,Zinc Finger E-box-Binding Homeobox 1}
}

@article{airdPhenotypicHeterogeneityEndothelium_1_2007,
  title = {Phenotypic Heterogeneity of the Endothelium: {{I}}. {{Structure}}, Function, and Mechanisms},
  shorttitle = {Phenotypic Heterogeneity of the Endothelium},
  author = {Aird, William C.},
  year = {2007},
  month = feb,
  journal = {Circulation Research},
  volume = {100},
  number = {2},
  pages = {158--173},
  issn = {1524-4571},
  doi = {10.1161/01.RES.0000255691.76142.4a},
  abstract = {Endothelial cells, which form the inner cellular lining of blood vessels and lymphatics, display remarkable heterogeneity in structure and function. This is the first of a 2-part review focused on phenotypic heterogeneity of blood vessel endothelium. This review provides an historical perspective of our understanding of endothelial heterogeneity, discusses the scope of phenotypic diversity across the vascular tree, and addresses proximate and evolutionary mechanisms of endothelial cell heterogeneity. The overall goal is to underscore the importance of phenotypic heterogeneity as a core property of the endothelium.},
  langid = {english},
  pmid = {17272818},
  keywords = {Animals,Endothelial Cells,Endothelium; Vascular,Humans,Phenotype,Structure-Activity Relationship},
  file = {/Users/eregan/Zotero/storage/PX7DSZT9/Aird - 2007 - Phenotypic heterogeneity of the endothelium I. St.pdf}
}

@article{airdPhenotypicHeterogeneityEndothelium_2_2007,
  title = {Phenotypic Heterogeneity of the Endothelium: {{II}}. {{Representative}} Vascular Beds},
  shorttitle = {Phenotypic Heterogeneity of the Endothelium},
  author = {Aird, William C.},
  year = {2007},
  month = feb,
  journal = {Circulation Research},
  volume = {100},
  number = {2},
  pages = {174--190},
  issn = {1524-4571},
  doi = {10.1161/01.RES.0000255690.03436.ae},
  abstract = {Endothelial cells, which form the inner cellular lining of blood vessels and lymphatics, display remarkable heterogeneity in structure and function. This is the second of a 2-part review on the phenotypic heterogeneity of blood vessel endothelial cells. The first part discusses the scope, the underlying mechanisms, and the diagnostic and therapeutic implications of phenotypic heterogeneity. Here, these principles are applied to an understanding of organ-specific phenotypes in representative vascular beds including arteries and veins, heart, lung, liver, and kidney. The goal is to underscore the importance of site-specific properties of the endothelium in mediating homeostasis and focal vascular pathology, while at the same time emphasizing the value of approaching the endothelium as an integrated system.},
  langid = {english},
  pmid = {17272819},
  keywords = {Animals,Cardiovascular System,Endothelial Cells,Endothelium; Vascular,Humans,Organ Specificity,Phenotype},
  file = {/Users/eregan/Zotero/storage/5ZQSRHB3/Aird - 2007 - Phenotypic heterogeneity of the endothelium II. R.pdf}
}

@article{airdVascularBedspecificExpression1997,
  title = {Vascular Bed-Specific Expression of an Endothelial Cell Gene Is Programmed by the Tissue Microenvironment},
  author = {Aird, W. C. and Edelberg, J. M. and {Weiler-Guettler}, H. and Simmons, W. W. and Smith, T. W. and Rosenberg, R. D.},
  year = {1997},
  month = sep,
  journal = {The Journal of Cell Biology},
  volume = {138},
  number = {5},
  pages = {1117--1124},
  issn = {0021-9525},
  doi = {10.1083/jcb.138.5.1117},
  abstract = {The endothelium is morphologically and functionally adapted to meet the unique demands of the underlying tissue. At the present time, little is known about the molecular basis of endothelial cell diversity. As one approach to this problem, we have chosen to study the mechanisms that govern differential expression of the endothelial cell-restricted von Willebrand factor (vWF) gene. Transgenic mice were generated with a fragment of the vWF gene containing 2,182 bp of 5' flanking sequence, the first exon and first intron coupled to the LacZ reporter gene. In multiple independent lines of mice, beta-galactosidase expression was detected within endothelial cells in the brain, heart, and skeletal muscle. In isogeneic transplantation models, LacZ expression in host-derived auricular blood vessels was specifically induced by the microenvironment of the heart. In in vitro coculture assays, expression of both the transgene and the endogenous vWF gene in cardiac microvascular endothelial cells (CMEC) was upregulated in the presence of cardiac myocytes. In contrast, endothelial cell levels of thrombomodulin protein and mRNA were unchanged by the addition of ventricular myocytes. Moreover, CMEC expression of vWF was not influenced by the addition of 3T3 fibroblasts or mouse hepatocytes. Taken together, the results suggest that the vWF gene is regulated by vascular bed-specific pathways in response to signals derived from the local microenvironment.},
  langid = {english},
  pmcid = {PMC2136765},
  pmid = {9281588},
  keywords = {Animals,Animals; Newborn,beta-Galactosidase,Cerebrovascular Circulation,Coculture Techniques,Coronary Circulation,DNA Primers,Endothelium; Vascular,Exons,Gene Expression Regulation,Genes; Reporter,Heart,Heart Transplantation,Lung Transplantation,Mice,Mice; Transgenic,Microcirculation,Muscle; Skeletal,Myocardium,Organ Specificity,Polymerase Chain Reaction,Thrombomodulin,von Willebrand Factor},
  file = {/Users/eregan/Zotero/storage/5ILSSZ2H/Aird et al. - 1997 - Vascular bed-specific expression of an endothelial.pdf}
}

@article{aktasRasLinksGrowth1997,
  title = {Ras Links Growth Factor Signaling to the Cell Cycle Machinery via Regulation of Cyclin {{D1}} and the {{Cdk}} Inhibitor {{p27KIP1}}.},
  author = {Aktas, Huseyin and Cai, Hong and Cooper, Geoffrey M},
  year = {1997},
  journal = {Molecular and cellular biology},
  volume = {17},
  number = {7},
  pages = {3850--3857},
  publisher = {{Am Soc Microbiol}}
}

@article{al-khalafCyclindependentKinaseInhibitor2013,
  title = {The Cyclin-Dependent Kinase Inhibitor {{p16INK4a}} Physically Interacts with Transcription Factor {{Sp1}} and Cyclin-Dependent Kinase 4 to Transactivate {{microRNA-141}} and {{microRNA-146b-5p}} Spontaneously and in Response to Ultraviolet Light-Induced {{DNA}} Damage},
  author = {{Al-Khalaf}, Huda H. and Mohideen, Peer and Nallar, Shreeram C. and Kalvakolanu, Dhananjaya V. and Aboussekhra, Abdelilah},
  year = {2013},
  month = dec,
  journal = {The Journal of Biological Chemistry},
  volume = {288},
  number = {49},
  pages = {35511--35525},
  issn = {1083-351X},
  doi = {10.1074/jbc.M113.512640},
  abstract = {p16(INK4a) is a tumor suppressor protein involved in several stress-related cellular responses, including apoptosis. Recent lines of evidence indicate that p16(INK4a) is also a modulator of gene expression. However, the molecular mechanisms underlying this novel function are still obscure. Here, we present clear evidence that p16(INK4a) modulates the levels of various microRNAs, with marked positive effect on miR-141 and miR-146b-5p. This effect is mediated through the formation of the p16-CDK4-Sp1 heterocomplex, which binds to Sp1 consensus-binding motifs present in the promoters of miR-141 and miR-146b-5p, and it enables their transcription. In addition, we have shown that p16(INK4a) interacts with Sp1 through the fourth ankyrin repeat, which is crucial for Sp1 binding to the miR-141 and miR-146b-5p promoters and their transcriptional activation. The physiological importance of this association was revealed by the inability of cancer-related p16(INK4a) mutants to interact with Sp1. Moreover, we have shown p16-CDK4-Sp1-dependent up-regulation of miR-141 and miR-146b-5p following UV light-induced DNA damage and the role of these two microRNAs in mediating p16-related induction of apoptosis in response to this genotoxic stress. Together, these results indicate that p16(INK4a) associates with CDK4 not only to inhibit the cell cycle but also to enable the transcription of two important onco-microRNAs, which act as downstream effectors.},
  langid = {english},
  pmcid = {PMC3853297},
  pmid = {24163379},
  keywords = {Base Sequence,Cell Cycle,Cell Line,Cyclin-Dependent Kinase 4,Cyclin-Dependent Kinase Inhibitor p16,DNA Damage,Humans,MicroRNAs,Molecular Sequence Data,Multiprotein Complexes,Promoter Regions; Genetic,Protein Binding,Protein Complexes,Protein-DNA Interaction,RNA Stability,shRNA,Signaling,Sp1 Transcription Factor,Transcriptional Activation,Tumor suppressor gene,Ultraviolet Rays},
  file = {/Users/eregan/Zotero/storage/DIRSBIPF/Al-Khalaf et al. - 2013 - The cyclin-dependent kinase inhibitor p16INK4a phy.pdf}
}

@article{al-khalafP16ControlsP532018,
  title = {P16 {{Controls}} P53 {{Protein Expression Through miR-dependent Destabilization}} of {{MDM2}}},
  author = {{Al-Khalaf}, Huda H. and Aboussekhra, Abdelilah},
  year = {2018},
  month = aug,
  journal = {Molecular cancer research: MCR},
  volume = {16},
  number = {8},
  pages = {1299--1308},
  issn = {1557-3125},
  doi = {10.1158/1541-7786.MCR-18-0017},
  abstract = {p16INK4A and p53 are two major tumor suppressor proteins that are both upregulated in response to various cellular stresses and during senescence and aging. p53 is a well-characterized transcription factor, while p16INK4A a cyclin-dependent kinase inhibitor encoded by the CDKN2A gene, and controls the expression of several genes through protein-protein interactions and also via miRNAs. This report demonstrates a p16INK4A-dependent positive regulation of p53 expression, at the protein level, in various human cells as well as in mouse embryonic fibroblasts. p16 suppresses p53 turnover through inhibition of its MDM2-related ubiquitination. This effect occurs through p16-related promotion of the MDM2 mRNA turnover via the p16INK4A downstream effectors miR-141 and miR-146b-5p, which bind specific sites at the 3' untranslated region of the MDM2 mRNA.Implications: The current findings show p16INK4A-dependent stabilization of p53 through miR-141/miR-146b-5p-related posttranscriptional repression of MDM2, thus providing new insights into the complex functional link between p16INK4A and p53. Mol Cancer Res; 16(8); 1299-308. \textcopyright 2018 AACR.},
  langid = {english},
  pmid = {29739873},
  keywords = {Animals,Genes; p16,Humans,Mice,Proto-Oncogene Proteins c-mdm2,Transfection,Tumor Suppressor Protein p53},
  file = {/Users/eregan/Zotero/storage/74YPMQKR/Al-Khalaf and Aboussekhra - 2018 - p16 Controls p53 Protein Expression Through miR-de.pdf}
}

@article{al-khalafP16INK4AInducesSenescence2017,
  title = {{{p16INK4A}} Induces Senescence and Inhibits {{EMT}} through {{microRNA-141}}/{{microRNA-146b-5p-dependent}} Repression of {{AUF1}}},
  author = {{Al-Khalaf}, Huda H. and Aboussekhra, Abdelilah},
  year = {2017},
  month = mar,
  journal = {Molecular Carcinogenesis},
  volume = {56},
  number = {3},
  pages = {985--999},
  issn = {1098-2744},
  doi = {10.1002/mc.22564},
  abstract = {Senescence and epithelial-to-mesenchymal transition (EMT) processes are under the control of common tumor suppressor proteins, EMT transcription factors, and microRNAs. However, the molecular mechanisms that coordinate the functional link between senescence and EMT are still elusive. We have shown here that p16INK4A -related induction of senescence is mediated through miR-141 and miR-146b-5p. These two microRNAs are up-regulated in aging human fibroblast and epithelial cells. Furthermore, miR-141 and miR146b-5p trigger cell cycle arrest at G1 phase and induce senescence in primary human fibroblasts and breast cancer cells in the presence and absence of p16INK4A . Like p16INK4A -induced senescence, miR-141/miR146b-5p-related senescence is not associated with secretory phenotype, and is mediated through the RNA binding protein AUF1. We have further demonstrated that p16INK4A and its downstream miRNA targets inhibit EMT through suppressing the EMT inducer ZEB1 in an AUF1-dependent manner. Indeed, AUF1 binds the mRNA of this gene leading to increase in its level. These results indicate that p16INK4A controls both senescence and EMT through repressing EMT-related transcription factor via miR-141/miR146b-5p and their target AUF1. This sheds more light on the molecular basis of the tumor suppressive functions of p16INK4A , which represses both the proliferative and the migratory/invasive capacities of cells. \textcopyright{} 2016 Wiley Periodicals, Inc.},
  langid = {english},
  pmid = {27596953},
  keywords = {AUF1,Cell Cycle,Cell Line; Tumor,Cell Movement,Cell Proliferation,Cell Survival,Cellular Senescence,Cyclin-Dependent Kinase Inhibitor p16,Cyclin-Dependent Kinase Inhibitor p18,EMT,Epithelial Cells,Epithelial-Mesenchymal Transition,Fibroblasts,Gene Expression Regulation; Neoplastic,Heterogeneous Nuclear Ribonucleoprotein D0,Heterogeneous-Nuclear Ribonucleoprotein D,Humans,MicroRNAs,miR-141/miR-146b-5p,p16INK4a,senescence,Up-Regulation}
}

@article{alahmariAUF1PromotesStemness2020,
  title = {{{AUF1}} Promotes Stemness in Human Mammary Epithelial Cells through Stabilization of the {{EMT}} Transcription Factors {{TWIST1}} and {{SNAIL1}}},
  author = {AlAhmari, Manar M. and {Al-Khalaf}, Huda H. and {Al-Mohanna}, Falah H. and Ghebeh, Hazem and Aboussekhra, Abdelilah},
  year = {2020},
  month = aug,
  journal = {Oncogenesis},
  volume = {9},
  number = {8},
  pages = {70},
  issn = {2157-9024},
  doi = {10.1038/s41389-020-00255-1},
  abstract = {The AU-rich element RNA-binding protein 1 (AUF1) is an RNA-binding protein, which can both stabilize and destabilize the transcripts of several cancer-related genes. Since epithelial-to-mesenchymal transition (EMT) and the acquisition of cancer stem cell traits are important for cancer onset and progression, we sought to determine the role of AUF1 in these two important processes. We have shown that AUF1 induces EMT and stemness in breast epithelial cells via stabilization of the SNAIL1 and TWIST1 mRNAs, and their consequent upregulation. Indeed, AUF1 binds the transcripts of these two genes at their 3'UTR and reduces their turnover. Ectopic expression of AUF1 also promoted stemness in mammary epithelial cells, and thereby increased the proportion of cancer stem cells. Importantly, breast cancer cells that ectopically express AUF1 were more efficient in forming orthotopic tumor xenografts in nude mice than their corresponding controls with limiting cell inocula. On the other hand, AUF1 downregulation with specific siRNA inhibited EMT and reduced the stemness features in breast cancer cells. Moreover, AUF1 knockdown sensitized breast cancer cells to the killing effect of cisplatin. Together, these findings provide clear evidence that AUF1 is an important inducer of the EMT process through stabilization of SNAIL1 and TWIST1 and the consequent promotion of breast cancer stem cells. Thereby, AUF1 targeted molecules could constitute efficient therapeutics for breast cancer patients.},
  langid = {english},
  pmcid = {PMC7406652},
  pmid = {32759946},
  file = {/Users/eregan/Zotero/storage/JBRDGHHZ/AlAhmari et al. - 2020 - AUF1 promotes stemness in human mammary epithelial.pdf}
}

@article{albeckModelingSnapactionVariabledelay2008,
  title = {Modeling a Snap-Action, Variable-Delay Switch Controlling Extrinsic Cell Death},
  author = {Albeck, John G. and Burke, John M. and Spencer, Sabrina L. and Lauffenburger, Douglas A. and Sorger, Peter K.},
  year = {2008},
  month = dec,
  journal = {PLoS biology},
  volume = {6},
  number = {12},
  pages = {2831--2852},
  issn = {1545-7885},
  doi = {10.1371/journal.pbio.0060299},
  abstract = {When exposed to tumor necrosis factor (TNF) or TNF-related apoptosis-inducing ligand (TRAIL), a closely related death ligand and investigational therapeutic, cells enter a protracted period of variable duration in which only upstream initiator caspases are active. A subsequent and sudden transition marks activation of the downstream effector caspases that rapidly dismantle the cell. Thus, extrinsic apoptosis is controlled by an unusual variable-delay, snap-action switch that enforces an unambiguous choice between life and death. To understand how the extrinsic apoptosis switch functions in quantitative terms, we constructed a mathematical model based on a mass-action representation of known reaction pathways. The model was trained against experimental data obtained by live-cell imaging, flow cytometry, and immunoblotting of cells perturbed by protein depletion and overexpression. The trained model accurately reproduces the behavior of normal and perturbed cells exposed to TRAIL, making it possible to study switching mechanisms in detail. Model analysis shows, and experiments confirm, that the duration of the delay prior to effector caspase activation is determined by initiator caspase-8 activity and the rates of other reactions lying immediately downstream of the TRAIL receptor. Sudden activation of effector caspases is achieved downstream by reactions involved in permeabilization of the mitochondrial membrane and relocalization of proteins such as Smac. We find that the pattern of interactions among Bcl-2 family members, the partitioning of Smac from its binding partner XIAP, and the mechanics of pore assembly are all critical for snap-action control.},
  langid = {english},
  pmcid = {PMC2592357},
  pmid = {19053173},
  keywords = {Apoptosis,Apoptosomes,Caspase 3,Caspase 8,Caspase 9,Caspases,Computer Simulation,Enzyme Activation,Feedback; Physiological,HeLa Cells,Humans,Mitochondrial Membranes,Models; Biological,Permeability,Signal Transduction,TNF-Related Apoptosis-Inducing Ligand,Tumor Necrosis Factor-alpha},
  file = {/Users/eregan/Zotero/storage/3YVW75D6/Albeck et al. - 2008 - Modeling a snap-action, variable-delay switch cont.pdf;/Users/eregan/Zotero/storage/3YYAJHK6/Albeck et al. - 2008 - Modeling a snap-action, variable-delay switch cont.pdf}
}

@article{Albert_Springer,
  title = {Boolean {{Modeling}} of {{Genetic Regulatory Networks}}},
  author = {Albert, R{\'e}ka},
  year = {2004},
  journal = {Lecture Notes in Physics},
  volume = {650},
  pages = {459--481}
}

@article{Albert:2009p1507,
  title = {Discrete Dynamic Modeling of Cellular Signaling Networks},
  author = {Albert, R{\'e}ka and Wang, Rui-Sheng},
  year = {2009},
  journal = {Methods in enzymology},
  volume = {467},
  pages = {281--306}
}

@article{albertBooleanNetworkSimulations2008,
  title = {Boolean Network Simulations for Life Scientists},
  author = {Albert, Istv{\'a}n and Thakar, Juilee and Li, Song and Zhang, Ranran and Albert, R{\'e}ka},
  year = {2008},
  month = nov,
  journal = {Source Code for Biology and Medicine},
  volume = {3},
  pages = {16},
  issn = {1751-0473},
  doi = {10.1186/1751-0473-3-16},
  abstract = {Modern life sciences research increasingly relies on computational solutions, from large scale data analyses to theoretical modeling. Within the theoretical models Boolean networks occupy an increasing role as they are eminently suited at mapping biological observations and hypotheses into a mathematical formalism. The conceptual underpinnings of Boolean modeling are very accessible even without a background in quantitative sciences, yet it allows life scientists to describe and explore a wide range of surprisingly complex phenomena. In this paper we provide a clear overview of the concepts used in Boolean simulations, present a software library that can perform these simulations based on simple text inputs and give three case studies. The large scale simulations in these case studies demonstrate the Boolean paradigms and their applicability as well as the advanced features and complex use cases that our software package allows. Our software is distributed via a liberal Open Source license and is freely accessible from  booleannet.googlecode.com.},
  langid = {english},
  pmcid = {PMC2603008},
  pmid = {19014577},
  file = {/Users/eregan/Zotero/storage/84FMYYSV/Albert et al. - 2008 - Boolean network simulations for life scientists.pdf}
}

@article{albertTopologyRegulatoryInteractions2003,
  title = {The Topology of the Regulatory Interactions Predicts the Expression Pattern of the Segment Polarity Genes in {{Drosophila}} Melanogaster},
  author = {Albert, R{\'e}ka and Othmer, Hans G.},
  year = {2003},
  month = jul,
  journal = {Journal of theoretical biology},
  volume = {223},
  number = {1},
  pages = {1--18},
  issn = {0022-5193},
  abstract = {Expression of the Drosophila segment polarity genes is initiated by a pre-pattern of pair-rule gene products and maintained by a network of regulatory interactions throughout several stages of embryonic development. Analysis of a model of gene interactions based on differential equations showed that wild-type expression patterns of these genes can be obtained for a wide range of kinetic parameters, which suggests that the steady states are determined by the topology of the network and the type of regulatory interactions between components, not the detailed form of the rate laws. To investigate this, we propose and analyse a Boolean model of this network which is based on a binary ON/OFF representation of mRNA and protein levels, and in which the interactions are formulated as logical functions. In this model the spatial and temporal patterns of gene expression are determined by the topology of the network and whether components are present or absent, rather than the absolute levels of the mRNAs and proteins and the functional details of their interactions. The model is able to reproduce the wild-type gene expression patterns, as well as the ectopic expression patterns observed in overexpression experiments and various mutants. Furthermore, we compute explicitly all steady states of the network and identify the basin of attraction of each steady state. The model gives important insights into the functioning of the segment polarity gene network, such as the crucial role of the wingless and sloppy paired genes, and the network's ability to correct errors in the pre-pattern.},
  pmcid = {PMC6388622},
  pmid = {12782112},
  file = {/Users/eregan/Zotero/storage/3RMIFR3K/Albert and Othmer - 2003 - The topology of the regulatory interactions predic.pdf}
}

@article{AlMohanna:2004ie,
  title = {The Tumor Suppressor P16({{INK4a}}) Gene Is a Regulator of Apoptosis Induced by Ultraviolet Light and Cisplatin.},
  author = {{Al-Mohanna}, Mai A and Manogaran, Pulicat S and {Al-Mukhalafi}, Zuha and {A Al-Hussein}, Khaled and Aboussekhra, Abdelilah},
  year = {2004},
  month = jan,
  journal = {Oncogene},
  volume = {23},
  number = {1},
  pages = {201--212}
}

@article{alspachP38MAPKPlaysCrucial2014,
  title = {{{p38MAPK}} Plays a Crucial Role in Stromal-Mediated Tumorigenesis},
  author = {Alspach, Elise and Flanagan, Kevin C. and Luo, Xianmin and Ruhland, Megan K. and Huang, Hui and Pazolli, Ermira and Donlin, Maureen J. and Marsh, Timothy and {Piwnica-Worms}, David and Monahan, Joseph and Novack, Deborah V. and McAllister, Sandra S. and Stewart, Sheila A.},
  year = {2014},
  month = jun,
  journal = {Cancer Discovery},
  volume = {4},
  number = {6},
  pages = {716--729},
  issn = {2159-8290},
  doi = {10.1158/2159-8290.CD-13-0743},
  abstract = {Neoplastic cells rely on the tumor microenvironment (TME) for survival and progression factors. Indeed, senescent and cancer-associated fibroblasts (CAF) express factors that promote tumorigenesis that are collectively referred to as the senescence-associated secretory phenotype (SASP). Despite their importance in tumorigenesis, the mechanisms that control TME-derived factor expression remain poorly understood. Here, we address a key unanswered question: how the SASP is sustained in senescent fibroblasts and CAFs. We find that the mitogen-activated protein kinase p38 (p38MAPK) controls AUF1 occupancy on SASP mRNAs and thus controls their stability. The importance of this regulatory mechanism is underscored by our findings that stromal-specific p38MAPK inhibition abrogates the tumor-promoting activities of CAFs and senescent fibroblasts. Our data suggest that targeting SASP mRNA stability through inhibition of p38MAPK will significantly aid the development of clinical strategies to target the TME. SIGNIFICANCE: The TME plays a key role in tumorigenesis. We demonstrate that p38MAPK governs a posttranscriptional mechanism that sustains the protumorigenic SASP. Inhibition of p38MAPK abrogates the tumor-promoting activities of CAFs and senescent fibroblasts. Thus, p38MAPK is a TME-specific Achilles' heel that may be exploited as a new therapeutic target.},
  langid = {english},
  pmcid = {PMC4049323},
  pmid = {24670723},
  keywords = {Animals,Cell Line,Cells; Cultured,Cellular Senescence,Female,Fibroblasts,Heterogeneous Nuclear Ribonucleoprotein D0,Heterogeneous-Nuclear Ribonucleoprotein D,Humans,Imidazoles,Lipopolysaccharides,Mice; Nude,Neoplasms,p38 Mitogen-Activated Protein Kinases,Protein Kinase Inhibitors,Pyridines,Tumor Microenvironment,Tumor Necrosis Factor-alpha},
  file = {/Users/eregan/Zotero/storage/ASEUWGGR/Alspach et al. - 2014 - p38MAPK plays a crucial role in stromal-mediated t.pdf}
}

@article{alvarez-fernandezRecoveryDNAdamageinducedG22010,
  title = {Recovery from a {{DNA-damage-induced G2}} Arrest Requires {{Cdk-dependent}} Activation of {{FoxM1}}},
  author = {{Alvarez-Fern{\'a}ndez}, M{\'o}nica and Halim, Vincentius A. and Krenning, Lenno and Aprelia, Melinda and Mohammed, Shabaz and Heck, Albert J. and Medema, Ren{\'e} H.},
  year = {2010},
  month = jun,
  journal = {EMBO reports},
  volume = {11},
  number = {6},
  pages = {452--458},
  issn = {1469-3178},
  doi = {10.1038/embor.2010.46},
  abstract = {Activation of the DNA-damage checkpoint culminates in the inhibition of cyclin-dependent kinase (Cdk) complexes to prevent cell-cycle progression. We have shown recently that Cdk activity is required for activation of the Forkhead transcription factor FoxM1, an important regulator of gene expression in the G2 phase of the cell cycle. Here, we show that FoxM1 is transcriptionally active during a DNA-damage-induced G2 arrest and is essential for checkpoint recovery. Paradoxically, Cdk activity, although reduced after checkpoint activation, is required to maintain FoxM1-dependent transcription during the arrest and for expression of pro-mitotic targets such as cyclin A, cyclin B and Plk1. Indeed, we find that cells need to retain sufficient levels of Cdk activity during the DNA-damage response to maintain cellular competence to recover from a DNA-damaging insult.},
  langid = {english},
  pmcid = {PMC2892325},
  pmid = {20379221},
  keywords = {Cell Line; Tumor,Cyclin-Dependent Kinases,DNA Damage,Forkhead Box Protein M1,Forkhead Transcription Factors,G2 Phase,Humans,Transcription; Genetic},
  file = {/Users/eregan/Zotero/storage/4ZDI442D/Alvarez-Fernández et al. - 2010 - Recovery from a DNA-damage-induced G2 arrest requi.pdf;/Users/eregan/Zotero/storage/8FM9VPNE/Alvarez-Fernández et al. - 2010 - Recovery from a DNA-damage-induced G2 arrest requi.pdf}
}

@article{AlvarezBuylla:2008p10014,
  title = {Floral Morphogenesis: Stochastic Explorations of a Gene Network Epigenetic Landscape},
  author = {{Alvarez-Buylla}, Elena R and Chaos, Alvaro and Aldana, Maximino and Ben{\'i}tez, Mariana and {Cortes-Poza}, Yuriria and {Espinosa-Soto}, Carlos and Hartas{\'a}nchez, Diego A and Lotto, R Beau and Malkin, David and Escalera Santos, Gerardo J and {Padilla-Longoria}, Pablo},
  year = {2008},
  journal = {PLoS ONE},
  volume = {3},
  number = {11},
  pages = {e3626},
  doi = {10.1371/journal.pone.0003626},
  affiliation = {Instituto de Ecolog\'ia, Universidad Nacional Aut\'onoma de M\'exico, Cd. Universitaria, M\'exico, D. F., M\'exico. elena.alvarezbuylla@gmail.com},
  date-added = {2011-03-15T13:26:21GMT},
  date-modified = {2014-05-01T21:13:51GMT},
  langid = {english},
  pmid = {18978941},
  rating = {0},
  read = {Yes}
}

@article{alvarezForkheadTranscriptionFactors2001,
  title = {Forkhead Transcription Factors Contribute to Execution of the Mitotic Programme in Mammals},
  author = {Alvarez, B. and {Mart{\'i}nez-A}, C. and Burgering, B. M. and Carrera, A. C.},
  year = {2001},
  month = oct,
  journal = {Nature},
  volume = {413},
  number = {6857},
  pages = {744--747},
  issn = {0028-0836},
  doi = {10.1038/35099574},
  abstract = {Cell cycle progression is a process that is tightly controlled by internal and external signals. Environmental cues, such as those provided by growth factors, activate early signals that promote cell cycle entry. Cells that have progressed past the restriction point become independent of growth factors, and cell cycle progression is then controlled endogenously. The phosphatidylinositol 3OH kinase (PI(3)K)/protein kinase B (PKB) pathway must be activated in G1 to inactivate forkhead transcription factors (FKH-TFs) and allow cell cycle entry. Here we show that subsequent attenuation of the PI(3)K/PKB pathway is required to allow transcriptional activation of FKH-TF in G2. FKH-TF activity in G2 controls mammalian cell cycle termination, as interference with FKH transcriptional activation by disrupting PI(3)K/PKB downregulation, or by expressing a transcriptionally inactive FKH mutant, induces cell accumulation in G2/M, defective cytokinesis, and delayed transition from M to G1 of the cell cycle. We demonstrate that FKH-TFs regulate expression of mitotic genes such as cyclin B and polo-like kinase (Plk). Our results support the important role of forkhead in the control of mammalian cell cycle completion, and suggest that efficient execution of the mitotic programme depends on downregulation of PI(3)K/PKB and consequent induction of FKH transcriptional activity.},
  langid = {english},
  pmid = {11607034},
  keywords = {3T3 Cells,Animals,Cell Cycle Proteins,Cyclin B,DNA-Binding Proteins,Endoplasmic Reticulum,Forkhead Box Protein O1,Forkhead Transcription Factors,G2 Phase,Gene Expression Regulation,Genes; cdc,Humans,Mice,Mitosis,Nuclear Proteins,Phosphatidylinositol 3-Kinases,Phosphorylation,Protein Kinases,Protein-Serine-Threonine Kinases,Proto-Oncogene Proteins,Proto-Oncogene Proteins c-akt,Signal Transduction,Transcription Factors,Transcription; Genetic}
}

@article{anand-apteSignalingMechanismsGrowth1997,
  title = {Signaling Mechanisms in Growth Factor-Stimulated Cell Motility},
  author = {{Anand-Apte}, B. and Zetter, B.},
  year = {1997},
  journal = {Stem Cells (Dayton, Ohio)},
  volume = {15},
  number = {4},
  pages = {259--267},
  issn = {1066-5099},
  doi = {10.1002/stem.150259},
[truncated: 1,487,763 more chars]
