# Supplementary material for: Boolean modeling of mechanosensitive epithelial to mesenchymal transition and its reversal
Source: iScience. 2023 Mar 2;26(4):106321. doi: 10.1016/j.isci.2023.106321 (PMC10030917; doi:10.1016/j.isci.2023.106321)
Supplement: Data S1. Detailed model description in human and machine-readable formats, related to STAR Methods — Included: File_S1_Model_justification.pdf (large table describing the biological evidence behind each node, link and logic gate of both models); Files S2-S3: EMT_Mechanosensing.dmms& EMT_Mechanosensing_TGFbeta.dmms (models in the .dmms format read bydynmod); Files S4-S5: File_S4_EMT_Switch.booleannet & File_S5_EMT_Mechanosensing.booleannet (models in BooleanNet format); Files S6-S7: File_S7_EMT_Mechanosensing.gml & File_S8_EMT_Mechanosensing_TGFbeta.gml (editable model network visualizations read by yED); File_S9_EMT_Mechanosensing_Steady_state_MAP.pdf (example output from ReganLabBooleanSims showing all model attractors organized by the cellular environment they are detected in); File_S10_VirtualExp_Phenotypes_for_STATS.txt (virtual experiment file example for ReganLabBooleanSims). [file mmc5.zip › File_S4_EMT_Switch.booleannet]

SNAI1 *= ((ZEB1_H or ZEB1) and not miR_34) or (ZEB1_H and ZEB1)
LEF1 *= ((ZEB1 and (not miR_200)) or ZEB1_H)
Twist *= SNAI1 and not miR_34
SNAI2 *= Twist and (SNAI2 or (N_bcatenin_H and LEF1))
ZEB1 *= SNAI2 or (b_catenin_TCF4 and (not miR_200))
N_bcatenin_H *= not miR_34 and not miR_200
ZEB1_H *= ZEB1 and ((N_bcatenin_H and LEF1) and (SNAI2 or (not miR_200)))
b_catenin_TCF4 *= N_bcatenin_H and SNAI1 and SNAI2
miR_34 *= (not SNAI1) or (not (ZEB1 or ZEB1_H))
miR_200 *= not (Twist and ZEB1_H and SNAI1) and not (ZEB1 and (not miR_200))
Ecadherin_mRNA *= not ((((ZEB1_H and ZEB1) and SNAI1) and SNAI2) and Twist)
TGFb_secr *= b_catenin_TCF4 and (not miR_200)
