# Supplementary material for: Boolean modeling of mechanosensitive epithelial to mesenchymal transition and its reversal
Source: iScience. 2023 Mar 2;26(4):106321. doi: 10.1016/j.isci.2023.106321 (PMC10030917; doi:10.1016/j.isci.2023.106321)
Supplement: Data S1. Detailed model description in human and machine-readable formats, related to STAR Methods — Included: File_S1_Model_justification.pdf (large table describing the biological evidence behind each node, link and logic gate of both models); Files S2-S3: EMT_Mechanosensing.dmms& EMT_Mechanosensing_TGFbeta.dmms (models in the .dmms format read bydynmod); Files S4-S5: File_S4_EMT_Switch.booleannet & File_S5_EMT_Mechanosensing.booleannet (models in BooleanNet format); Files S6-S7: File_S7_EMT_Mechanosensing.gml & File_S8_EMT_Mechanosensing_TGFbeta.gml (editable model network visualizations read by yED); File_S9_EMT_Mechanosensing_Steady_state_MAP.pdf (example output from ReganLabBooleanSims showing all model attractors organized by the cellular environment they are detected in); File_S10_VirtualExp_Phenotypes_for_STATS.txt (virtual experiment file example for ReganLabBooleanSims). [file mmc5.zip › File_S10_VirtualExp_Phenotypes_for_STATS.txt]

CellCycleError_Points:	21
	DNA_Replication_START = Replication
	4N_DNA = f4N_DNA
	Metaphase_START = U_Kinetochores
	SAC_Cleared = A_Kinetochores
	Cytokinesis = Cytokinesis
	
Irreversible_Do_Not_Count_CellCycle_Errors:
	Apoptosis = (CAD=1)

Irreversible_STATS:
	Apoptosis = (CAD=1)	STOP_ALL

Reversible_Transitions: 
	CIP noCIP = (ApicalBasal_Pol=1, YAP=0, TAZ=0) (ApicalBasal_Pol=0, YAP=1, TAZ=1)
	Migratory Non-migratory = (Fast_Migration=1) (Fast_Migration=0) 
	Epithelial Mesenchymal = (miR_34=1, miR_200=1, Ecadherin_mRNA=1, ZEB1_H=0) (miR_34=0, miR_200=0, Ecadherin_mRNA=0, ZEB1_H=1, N_bcatenin_H=1)
	Epithelial EM_Hybrid = (miR_34=1, miR_200=1, Ecadherin_mRNA=1, ZEB1_H=0) (miR_34=0, miR_200=1, Ecadherin_mRNA=1, ZEB1_H=0, ZEB1=1, SNAI1=1)
